# Supplementary material for: Organelle resolved proteomics uncovers PLA2R1 as a novel cell surface marker required for chordoma growth
Source: Acta Neuropathol Commun. 2024 Mar 7;12:39. doi: 10.1186/s40478-024-01751-w (PMC10921702; doi:10.1186/s40478-024-01751-w)
Supplement: Supplementary file 2 — Additional file 2. Table S1: Proteins detected by mass spectrometry and differential expression. [file 40478_2024_1751_MOESM2_ESM.xlsx]

## Sheet: Total proteins
Supplementary Table S1: Proteins Detected by Mass Spectrometry and differential expression analysis
Peptide.IDs	Protein.names	Gene.names	CD	Cell_membrane	Transmembrane.helix	Cytoplasm	Endoplasmic.Reticulum	Golgi.Apparatus	Mitochondrion	Nucleus	Secreted	AmiGO2.Surfaceome	Surfaceome.Paper	Surface.Atlas	SURFY	CL142	SPC	GS	U-CH17P_Cytosol_1	U-CH17P_Cytosol_2	U-CH17P_Cytosol_3	U-CH17M_Cytosol_1	U-CH17M_Cytosol_2	U-CH17M_Cytosol_3	U-CH17S_Cytosol_1	U-CH17S_Cytosol_2	U-CH17S_Cytosol_3	U-CH11R_Cytosol_1	U-CH11R_Cytosol_2	U-CH11R_Cytosol_3	U-CH17P_Microsome_1	U-CH17P_Microsome_2	U-CH17P_Microsome_3	U-CH17M_Microsome_1	U-CH17M_Microsome_2	U-CH17M_Microsome_3	U-CH17S_Microsome_1	U-CH17S_Microsome_2	U-CH17S_Microsome_3	U-CH11R_Microsome_1	U-CH11R_Microsome_2	U-CH11R_Microsome_3	U-CH17P_Mitochondria_1	U-CH17P_Mitochondria_2	U-CH17P_Mitochondria_3	U-CH17M_Mitochondria_1	U-CH17M_Mitochondria_2	U-CH17M_Mitochondria_3	U-CH17S_Mitochondria_1
A0AV96-2;A0AV96	RNA-binding protein 47	RBM47	no	no	no	no	no	no	no	yes	no	no	no	no	no	67	0	0	1.04004	1.1582	1.00602	1.00957	1.01623	1.03374	1.12913	1.14146	1.1536	20.6752	20.6634	20.4726	1.19761	1.03091	1.09232	1.08055	1.13191	1.19417	1.16344	1.07184	1.16606	1.0834	1.01489	15.8655	1.14427	1.1722	1.14264	1.02749	1.09349	1.19919	1.1181
A0AVF1;A0AVF1-2;A0AVF1-3	Intraflagellar transport protein 56	TTC26	no	no	no	no	no	no	no	no	no	no	no	no	no	8	0	0	1.13704	1.01711	1.15772	1.17071	1.01032	14.8593	1.11911	1.04759	1.14795	1.05654	1.02392	1.12247	17.8946	1.13403	17.8096	17.2193	1.13379	17.2075	17.4684	1.01783	15.2905	1.16382	1.07465	1.14957	1.11716	16.3826	1.18373	17.9571	15.5843	16.916	17.1691
A0AVT1;A0AVT1-2;A0AVT1-3;A0AVT1-4	Ubiquitin-like modifier-activating enzyme 6	UBA6	no	no	no	no	no	no	no	no	no	no	no	no	no	134	0	0	21.3498	21.487	21.6129	23.2496	23.2028	23.861	22.7864	22.2374	22.5137	22.1308	22.5195	22.3584	1.17583	1.15018	1.03478	18.1774	16.8171	17.6291	18.9432	18.7458	18.4121	1.0419	1.09213	1.10671	18.1876	16.5377	17.4929	17.82	18.6364	20.027	21.0739
A0FGR8-2;A0FGR8;A0FGR8-4;A0FGR8-5	Extended synaptotagmin-2	ESYT2	no	yes	yes	no	yes	no	no	no	no	no	no	no	no	134	2	5.54019	24.8471	24.7829	24.9621	22.0404	22.4021	22.6284	22.5206	21.7833	20.983	20.2886	19.4973	18.5841	26.3162	25.7709	26.166	25.5605	25.8806	25.555	26.0425	26.2545	25.9474	24.0202	23.7139	23.7775	25.3196	25.1492	25.1483	25.9497	25.8311	26.1369	25.9093
A0JLT2-2;A0JLT2	Mediator of RNA polymerase II transcription subunit 19	MED19	no	no	no	no	no	no	no	yes	no	no	no	no	no	13	0	0	1.18338	1.00865	1.17484	1.12372	1.12999	1.16403	1.14184	1.03243	1.08421	1.11187	1.07204	1.05797	1.1343	1.10814	1.0487	1.00192	1.16548	1.023	1.03874	1.0814	1.05363	1.04429	1.00023	1.15164	1.08804	1.19514	1.06402	1.14115	1.01379	1.0427	1.16472
A0JNW5;A0JNW5-2;Q32M92-2;Q32M92	UHRF1-binding protein 1-like	UHRF1BP1L	no	no	no	no	no	no	no	no	no	no	no	no	no	9	0	0	1.05688	15.2279	14.7396	16.734	17.918	16.8041	13.5174	1.16009	13.454	1.17835	1.15311	1.10075	1.17489	1.09037	1.08095	1.0213	1.0841	1.01759	1.15532	1.05048	1.02117	1.13518	1.12729	1.15162	1.17853	1.11	1.12693	1.01011	1.04613	1.03481	1.16681
A0MZ66;A0MZ66-3;A0MZ66-4;A0MZ66-6;A0MZ66-5;A0MZ66-8;A0MZ66-2;A0MZ66-7	Shootin-1	KIAA1598	no	no	no	yes	no	no	no	no	no	no	no	no	no	88	0	0	21.8297	21.1697	21.7065	21.7843	22.0751	22.6186	22.7956	23.151	22.7762	22.357	22.7295	22.7163	1.11317	1.10417	1.06596	17.6181	17.0292	17.1344	17.8154	18.0538	19.0215	18.2593	17.6238	16.9356	17.2444	1.08594	1.19493	1.05502	18.021	19.4535	20.9543
A0PJW6	Transmembrane protein 223	TMEM223	no	no	yes	no	no	no	no	no	no	no	no	no	no	36	1	5.41727	1.02093	1.1136	1.09792	1.17125	1.16511	1.01697	1.08467	1.15923	1.07947	1.10109	1.05095	1.19761	1.07296	1.15695	1.10804	1.0932	1.01626	1.12967	1.18535	1.17371	1.09091	1.08463	1.04361	1.14464	1.01524	1.09029	1.03345	1.15227	1.03565	1.15529	1.06732
A0PK00	Transmembrane protein 120B	TMEM120B	no	no	yes	no	no	no	no	yes	no	no	no	no	no	0	1	5.27448	1.14021	1.19517	1.06709	1.09928	1.18952	1.00221	1.05795	1.0652	1.03308	1.05272	1.08309	1.0027	19.4474	19.9098	19.5815	1.13032	1.19884	1.16628	1.00289	1.1889	1.08479	1.01673	19.0808	1.01577	1.05384	1.00604	1.02432	18.7597	1.14955	18.555	1.16688
A1A4S6	Rho GTPase-activating protein 10	ARHGAP10	no	yes	no	yes	no	no	no	no	no	no	no	no	no	13	0	0	1.10559	1.19731	1.12498	1.09874	1.17522	1.00233	1.01618	1.01125	1.0509	1.05877	1.18691	1.14783	19.7339	19.1263	18.7025	19.6689	18.4903	19.4209	19.5507	18.7391	19.2884	18.0828	17.1234	17.1665	18.9896	1.13539	1.11685	20.8818	15.2592	19.1871	19.6977
A1A5C7;A1A5C7-4	Solute carrier family 22 member 23	SLC22A23	no	no	yes	no	no	no	no	no	no	no	yes	yes	yes	0	3	15.8707	1.16159	1.03858	1.1397	1.11985	1.01445	1.08629	1.08929	1.00154	1.02268	1.03044	1.15102	1.01851	1.04178	1.0366	1.11251	1.00075	1.03135	17.1607	20.3694	20.678	19.9925	16.9434	17.254	17.9023	1.02052	1.01907	1.07237	1.08812	1.0645	1.18032	17.3649
A1IGU5	Rho guanine nucleotide exchange factor 37	ARHGEF37	no	no	no	no	no	no	no	no	no	no	no	no	no	3	0	0	17.3428	17.369	18.4826	1.02994	1.0607	1.15775	1.01731	1.19395	1.15108	1.00929	1.19197	1.18793	23.4434	22.7917	22.5944	1.0273	1.13807	1.17185	1.05966	1.14166	1.06324	1.13761	1.18067	1.16549	20.4734	19.3844	20.6137	1.13747	1.00928	1.19896	1.17325
A1L0T0	Acetolactate synthase-like protein	ILVBL	no	no	yes	no	no	no	no	no	no	no	no	no	no	136	1	2.8851	25.0125	24.883	24.4598	22.2684	21.9084	22.0015	21.1259	20.0459	18.6809	19.7209	19.4641	16.6624	23.0468	22.1682	23.0184	23.5126	23.3338	23.4106	22.8842	23.2181	22.7662	22.7194	22.8967	23.0109	22.1439	22.8941	22.4604	22.6674	22.7515	23.4316	24.8489
A1L170;A1L170-2	Uncharacterized protein C1orf226	C1orf226	no	no	no	no	no	no	no	no	no	no	no	no	no	9	0	0	1.1913	18.919	18.532	1.09701	1.19529	1.02815	1.1235	1.11069	1.19895	1.11249	1.15032	1.0355	24.1517	23.5707	24.0825	1.18495	1.05157	1.05364	19.5558	21.3478	1.02829	1.12321	17.4525	17.245	23.9001	24.2225	23.7776	19.6676	1.14958	19.777	20.1512
A1L390;A1L390-3;A1L390-2	Pleckstrin homology domain-containing family G member 3	PLEKHG3	no	no	no	no	no	no	no	no	no	no	no	no	no	31	0	0	1.02209	1.08288	1.09833	1.13391	1.18488	1.03543	1.13733	1.19028	1.14992	1.02455	1.11917	1.0797	1.06843	1.13929	1.09814	1.16608	1.14092	1.05233	1.10259	1.0552	1.07336	1.01102	1.01316	1.05157	16.2183	16.2299	1.05431	17.1454	17.2446	16.8677	14.6021
A1L3X0	Elongation of very long chain fatty acids protein 7	ELOVL7	no	no	yes	no	yes	no	no	no	no	no	yes	no	no	2	1	5.22034	1.05466	1.18576	1.12665	1.10539	1.12911	1.14244	1.11755	1.07008	1.17465	1.14016	1.04649	1.15176	1.12705	1.12578	1.1174	1.09682	17.6464	1.18193	1.19256	1.10284	1.02559	1.15624	1.04872	1.10108	1.19916	1.13573	1.0392	19.629	19.3741	19.6135	1.04706
A1L4H1-2;A1L4H1	Soluble scavenger receptor cysteine-rich domain-containing protein SSC5D	SSC5D	no	no	no	yes	no	no	no	no	yes	no	no	no	no	0	0	0	1.0981	1.15902	1.01931	1.13566	1.13734	1.0696	1.07549	1.09757	1.16011	1.09651	1.06601	1.0237	1.03397	1.15333	1.14599	1.10676	1.0651	17.5764	1.11819	1.05209	1.19359	1.0585	1.05903	1.14237	1.02272	1.02054	1.0576	1.1325	1.12678	1.11825	1.04494
A1X283	SH3 and PX domain-containing protein 2B	SH3PXD2B	no	no	no	yes	no	no	no	no	no	no	no	no	no	52	0	0	18.2157	17.7443	17.4498	19.6516	20.1505	20.8849	21.0199	20.8882	21.038	16.6168	17.6167	18.5116	21.0232	19.4265	18.4844	19.7661	19.4674	19.909	21.8563	21.4455	21.4617	16.2718	16.0049	18.0197	19.3819	16.2306	19.4803	20.4866	17.995	19.9268	22.0985
A2RRP1;A2RRP1-2	Neuroblastoma-amplified sequence	NBAS	no	no	no	yes	yes	no	no	no	no	no	no	no	no	114	0	0	19.3428	19.6695	18.8396	15.8521	15.0358	15.3068	13.0862	1.11274	1.08695	1.14998	1.16865	1.06069	20.6793	19.8618	20.3701	20.0541	19.9616	20.2927	20.0965	19.3992	19.3272	19.2217	19.0108	19.4333	16.3387	15.283	16.2503	18.4886	17.8185	18.6763	20.4723
A2RTX5;A2RTX5-2	Probable threonine--tRNA ligase 2, cytoplasmic	TARSL2	no	no	no	yes	no	no	no	no	no	no	no	no	no	95	0	0	19.0434	18.5549	19.3927	1.17898	1.01349	16.5193	15.868	15.8892	15.7672	20.1185	19.7431	20.306	24.4953	23.4145	24.061	19.1513	18.5072	18.9485	21.6808	21.8281	21.5191	23.5976	23.5133	23.5251	21.2907	20.6842	21.5775	1.05364	1.14453	1.16979	20.9224
A2RU67	Uncharacterized protein KIAA1467	KIAA1467	no	no	yes	no	no	no	no	no	no	no	yes	yes	no	2	2	9.71546	1.06368	1.07806	1.1092	1.13705	1.09671	1.01836	1.13289	1.02503	1.12401	1.07636	1.10987	1.05796	1.0349	1.05198	1.00043	19.6439	19.2063	19.1394	18.3922	18.5958	19.6956	15.7949	15.8954	17.0843	1.02408	1.14262	1.03942	18.2094	16.4462	17.8012	1.15288
A2RUS2;A2RUS2-2;A2RUS2-3;A2RUS2-4	DENN domain-containing protein 3	DENND3	no	no	no	yes	no	no	no	no	no	no	no	no	no	12	0	0	18.6949	18.5179	18.5531	16.0126	17.0068	17.5865	18.6232	18.5077	18.0124	17.635	18.667	17.9198	22.0709	21.0998	21.3637	19.779	19.6243	18.2778	21.4117	21.1954	21.2825	19.0136	19.718	19.8291	19.9282	19.2561	19.219	17.744	16.6054	18.3083	20.4334
A3KMH1-3;A3KMH1;A3KMH1-2	von Willebrand factor A domain-containing protein 8	VWA8	no	no	no	no	no	no	yes	no	no	no	no	no	no	102	0	0	15.8911	17.1874	16.7782	1.12	1.07881	13.5127	1.01632	1.1116	1.00392	1.19822	1.10094	1.06956	18.9882	19.6278	19.5832	1.11161	13.011	1.14373	16.0044	1.06633	1.19607	15.3385	15.3192	14.5751	1.01376	1.11806	1.01153	13.6889	12.5492	15.5427	14.4077
A3KN83-3;A3KN83-2;A3KN83	Protein strawberry notch homolog 1	SBNO1	no	no	no	no	no	no	no	no	no	no	no	no	no	88	0	0	14.5384	1.09086	1.14456	15.7652	1.0886	19.0971	18.8346	18.5429	1.07584	1.02547	1.11388	1.03566	1.05654	1.05586	1.08225	15.2841	1.03916	1.14779	1.11868	1.01064	1.1777	1.05783	1.0185	1.0254	1.07365	1.11694	17.8133	15.6473	17.9011	1.01151	1.1551
A4D1E9;A4D1E9-2;A4D1E9-3	GTP-binding protein 10	GTPBP10	no	no	no	no	no	no	no	yes	no	no	no	no	no	62	0	0	1.11183	1.19287	1.1067	1.15632	1.03901	1.04126	1.03531	1.12372	1.10759	1.10074	1.03987	1.12272	18.0852	18.0309	19.7329	20.637	21.0128	20.6149	1.01069	1.09983	1.17441	1.11518	1.07835	1.18482	1.17308	15.8844	1.066	19.4469	19.1446	19.949	1.078
A4D1P6;A4D1P6-2;A4D1P6-3	WD repeat-containing protein 91	WDR91	no	no	no	no	no	no	no	no	no	no	no	no	no	33	0	0	19.1798	18.7094	18.3321	15.9097	1.11721	16.9334	1.16151	1.02794	1.01604	1.13003	1.11627	1.01855	20.8071	20.1253	21.0899	19.4764	20.2564	20.0377	21.3887	21.3862	21.1798	1.19965	1.12513	1.07012	18.5054	19.3047	17.3813	17.4717	18.8528	19.2057	19.2576
A4D1S0;A4D1S0-2	Killer cell lectin-like receptor subfamily G member 2	KLRG2	no	no	yes	no	no	no	no	no	no	no	yes	no	no	8	2	14.8772	1.05252	1.14657	1.09756	1.1531	16.4696	19.1918	1.08226	1.19239	1.18244	1.08296	1.15621	1.12503	1.10478	1.04551	1.012	20.118	19.6793	19.6407	1.14475	1.02955	1.01592	1.15126	1.01277	1.08313	1.07864	1.10581	1.0031	21.8385	21.8466	22.3698	1.12763
A4FU69-3;A4FU69;A4FU69-5;A4FU69-2;A4FU69-4;A4FU69-6	EF-hand calcium-binding domain-containing protein 5	EFCAB5	no	no	no	no	no	no	no	no	no	no	no	no	no	2	0	0	1.04038	18.2629	1.12909	1.1557	19.0872	1.11068	1.05065	17.7313	1.07161	1.13674	13.2197	1.15413	21.5901	21.1837	21.3271	1.04072	1.02547	21.2677	21.1729	20.9735	1.02849	20.8615	20.959	20.918	1.1277	19.3758	1.04088	18.8182	18.1256	1.08387	20.2297
A5D8V6	Vacuolar protein sorting-associated protein 37C	VPS37C	no	no	no	no	no	no	no	no	no	no	no	no	no	9	0	0	18.2299	17.8651	18.2961	21.1211	19.3234	20.6659	21.3635	22.6741	22.5274	17.6394	20.0031	17.8186	23.94	24.388	25.3876	22.9616	24.2462	24.1287	22.7226	22.9043	23.3055	22.1484	22.0357	23.1621	1.03615	21.7761	18.1006	21.701	22.8891	22.1297	22.903
A5PLL7-2;A5PLL7	Transmembrane protein 189	TMEM189	no	no	yes	no	yes	no	no	no	no	no	no	no	no	26	1	5.0862	18.1526	1.12268	1.11618	1.03707	1.04209	1.1502	1.11845	1.09992	1.11675	1.15425	1.05511	1.02142	1.18176	1.00461	1.0685	1.09514	1.11236	1.01428	1.00265	1.00643	1.01257	1.17311	1.03953	1.15752	1.19922	1.11807	1.00137	1.19305	1.16095	1.03986	19.9163
A5PLN9-7;A5PLN9-2;A5PLN9-4;A5PLN9;A5PLN9-5	Trafficking protein particle complex subunit 13	TRAPPC13	no	no	no	no	no	no	no	no	no	no	no	no	no	19	0	0	1.0775	1.01992	1.04081	1.09829	19.0203	1.1414	1.14574	17.2738	17.204	17.4027	1.05699	1.17365	1.12996	1.19368	1.02159	1.04267	1.14424	1.01748	1.12909	1.06151	17.5175	1.04963	1.09951	1.03362	1.17122	1.18979	1.01477	1.06094	1.14203	1.19039	1.06308
A5YKK6;A5YKK6-4	CCR4-NOT transcription complex subunit 1	CNOT1	no	no	no	yes	no	no	no	yes	no	no	yes	no	no	142	1	3.53635	18.1581	17.9092	17.8213	17.0429	18.1908	18.1204	15.8096	15.1926	15.2727	16.6509	15.7884	15.4869	22.3075	22.0091	22.4122	22.2619	21.7005	21.7266	21.1236	20.8857	20.9972	21.2073	21.0984	20.613	19.2991	19.4398	18.9315	19.0812	17.37	18.5519	18.4166
A5YM69	Rho guanine nucleotide exchange factor 35	ARHGEF35	no	no	no	no	no	no	no	no	no	no	no	no	no	23	0	0	1.17757	1.07955	1.05076	18.2483	19.2049	15.9074	1.13484	1.10011	1.04867	17.5225	17.5214	17.961	1.03684	1.00615	1.00418	1.11287	1.01335	1.00515	1.08119	1.16296	1.02992	1.12773	1.13618	1.176	1.07373	1.08615	1.16072	1.14657	1.0128	1.14048	1.09483
Q9GZQ8;A6NCE7	Microtubule-associated proteins 1A/1B light chain 3B;Microtubule-associated proteins 1A/1B light chain 3 beta 2	MAP1LC3B;MAP1LC3B2	no	no	no	yes	no	no	no	no	no	no	no	no	no	50	0	0	20.3114	20.2833	19.6048	22.4338	1.04256	23.4892	22.2363	23.6603	22.3452	1.01391	1.18675	1.01716	1.1866	21.6998	1.18653	24.7946	24.9011	25.0948	27.1466	26.7535	27.1044	23.2956	23.439	24.3268	21.4503	1.10362	22.0597	25.3077	24.6183	24.4367	27.7904
A6NCL7	Ankyrin repeat domain-containing protein 33B	ANKRD33B	no	no	no	no	no	no	no	no	no	no	no	no	no	1	0	0	1.11098	1.19548	1.15978	1.00948	1.02332	1.17155	1.07007	1.18363	1.07471	1.09278	1.17335	1.05087	1.02699	1.12217	1.03992	1.08076	1.11637	1.18424	18.0852	16.7903	16.4855	1.18463	1.02645	1.07347	1.13457	1.13015	1.01699	1.12388	1.05567	1.00443	1.12197
A6NCN2	Putative keratin-87 protein	KRT87P	no	no	no	no	no	no	no	no	no	no	no	no	no	23	0	0	1.16844	1.1322	24.0682	19.1109	1.08575	21.5278	1.04647	1.08173	21.4181	1.0777	1.1341	25.4719	22.9458	20.7524	21.958	21.9981	22.1651	19.3932	1.17001	25.962	22.2422	22.7415	23.1552	24.1995	25.7587	19.6253	22.8079	1.17668	1.10107	1.04677	1.1579
A6NCS6	Uncharacterized protein C2orf72	C2orf72	no	no	no	no	no	no	no	no	no	no	no	no	no	3	0	0	1.17804	1.15124	1.17638	1.05205	1.18311	1.10508	1.08482	1.16836	1.15365	1.1768	1.07269	1.1316	1.09398	1.00832	17.2795	1.18697	1.04391	1.09354	1.0955	1.15202	1.05454	1.09393	1.01915	1.03666	1.17848	1.04428	17.8197	1.19761	1.03602	1.10499	1.14484
A6NDG6	Phosphoglycolate phosphatase	PGP	no	no	no	no	no	no	no	no	no	no	no	no	no	121	0	0	23.2029	23.0525	23.309	23.1565	23.0582	23.2137	22.4749	23.1023	23.1415	23.96	23.5926	23.7436	1.19431	1.03117	1.18172	1.06311	1.02256	16.0954	20.366	18.0323	19.7859	19.1449	19.4298	19.558	1.09309	1.10234	1.13697	1.13427	18.9233	18.3701	21.9862
A6NDU8	UPF0600 protein C5orf51	C5orf51	no	no	no	no	no	no	no	no	no	no	no	no	no	61	0	0	20.1769	20.7318	20.4712	20.1808	20.6648	20.6931	1.06042	20.4861	20.2307	23.9984	23.9063	24.085	16.8877	1.13549	1.00853	1.11695	17.7874	1.08283	17.0863	17.2387	17.2164	18.0276	19.0281	1.13775	15.9852	16.6704	1.00962	1.07587	1.08493	16.5347	19.0884
A6NFQ2;A6NFQ2-2;A6NFQ2-3	TRPM8 channel-associated factor 2	TCAF2	no	yes	no	no	no	no	no	no	no	no	no	no	no	8	0	0	20.1909	19.2399	20.1308	23.3498	23.4908	23.2225	19.3379	19.9591	20.074	20.4127	20.2198	20.2026	21.8494	21.701	22.1617	25.1249	25.2522	25.2088	22.7338	22.9645	22.8352	20.4149	21.2549	21.4533	22.2926	22.2278	22.432	27.1998	27.1145	27.0909	23.4695
A6NGB9	WAS/WASL-interacting protein family member 3	WIPF3	no	no	no	yes	no	no	no	no	no	no	no	no	no	0	0	0	1.14414	1.12176	1.17052	1.13396	1.01006	1.05237	19.1191	19.2691	19.4491	1.06953	1.11138	1.09584	1.12523	1.08797	1.14003	1.05132	1.04009	1.18302	1.1931	1.18541	1.07439	1.07792	1.07704	1.15424	1.08418	1.07663	1.16292	1.1721	1.17393	1.07962	1.19477
A6NHQ2	rRNA/tRNA 2-O-methyltransferase fibrillarin-like protein 1	FBLL1	no	no	no	no	no	no	no	yes	no	no	no	no	no	81	0	0	1.04227	1.07574	1.15646	1.07704	1.13516	1.00724	1.10376	1.1608	1.08896	1.19748	1.01111	1.12002	1.089	1.14734	1.12684	1.08232	1.1283	1.02374	1.10325	1.05553	1.10003	1.13068	1.14127	1.11622	1.04474	1.12211	1.07628	1.09848	1.19752	1.097	1.16753
A6NHR9;A6NHR9-2;A6NHR9-3	Structural maintenance of chromosomes flexible hinge domain-containing protein 1	SMCHD1	no	no	no	no	no	no	no	no	no	no	no	no	no	135	0	0	1.04514	1.15263	1.18678	1.02505	1.03137	1.08991	1.07897	1.00513	1.00158	1.129	14.4523	1.04849	1.08899	1.01412	1.18827	14.5143	14.658	13.4833	13.4458	1.18924	1.12742	1.03443	1.16052	1.15525	1.17341	1.08928	1.14823	16.5886	1.056	13.7076	1.05002
A6NIH7	Protein unc-119 homolog B	UNC119B	no	no	no	no	no	no	no	no	no	no	no	no	no	42	0	0	18.229	19.0538	18.505	1.0973	1.14561	1.18516	1.13848	1.10615	1.08253	18.2748	1.07954	1.1047	17.6913	1.06281	18.2948	1.00137	1.06273	1.09363	19.1672	1.14766	1.06332	1.03036	1.07054	1.1218	1.044	1.10827	1.16904	1.17462	19.5355	1.08564	18.5898
A6NJ78;A6NJ78-2;A6NJ78-4;P0C7V9;A6NJ78-3	Probable methyltransferase-like protein 15	METTL15	no	no	no	no	no	no	no	no	no	no	no	no	no	21	0	0	15.3744	1.10134	1.07184	16.9591	1.07698	15.9225	1.14782	1.01562	1.04273	1.19738	1.05228	1.03887	15.9232	1.1171	1.13965	1.01614	1.1837	17.7901	1.17601	1.13078	1.10198	1.19997	1.00382	1.14636	1.13946	1.18286	1.18953	17.8762	16.9923	18.6417	1.10405
P0CV98;A6NKD2;P0CW01;P0CV99;P0CW00	Testis-specific Y-encoded protein 3;Testis-specific Y-encoded protein 2;Testis-specific Y-encoded protein 10;Testis-specific Y-encoded protein 4;Testis-specific Y-encoded protein 8	TSPY3;TSPY2;TSPY10;TSPY4;TSPY8	no	no	no	yes	no	no	no	yes	no	no	no	no	no	0	0	0	1.028	1.07045	1.02878	25.8165	26.1649	26.1414	1.12425	1.07221	1.05211	1.0908	1.0165	1.14642	1.17232	1.0755	1.01534	25.897	25.4447	25.6852	1.02231	1.12365	1.17891	1.1869	1.14924	1.01464	1.00515	1.17711	1.16297	23.5717	23.4619	23.9359	1.15248
A6NKD9	Coiled-coil domain-containing protein 85C	CCDC85C	no	no	no	no	no	no	no	no	no	no	no	no	no	29	0	0	1.09598	1.02254	1.04152	18.8153	17.5165	18.4986	16.9505	14.9392	17.0172	1.05949	1.16522	1.14613	1.06518	1.16958	1.05028	16.4454	1.01192	1.07384	15.6675	1.12546	15.6676	1.13935	1.13317	1.18653	1.15578	1.0316	1.18613	19.9362	17.2705	18.957	17.2665
A6NKF1;A6NKF1-2	SAC3 domain-containing protein 1	SAC3D1	no	no	no	yes	no	no	no	no	no	no	no	no	no	16	0	0	1.08748	1.17394	1.06506	17.787	18.1457	1.12432	1.07564	1.14296	1.02264	1.00162	1.17785	1.1397	1.07984	1.15348	1.09425	1.0902	1.16641	1.02586	1.10899	1.08955	1.04413	1.06122	1.04014	1.10209	1.11993	1.06671	1.0168	17.0687	1.13934	1.05454	1.07133
A6NKT7	RanBP2-like and GRIP domain-containing protein 3	RGPD3	no	no	no	no	no	no	no	no	no	no	no	no	no	137	0	0	1.19319	14.6379	1.05138	1.15852	1.07985	1.02923	1.09103	1.16196	1.0967	14.5835	1.14047	1.03398	16.6931	16.8542	17.0619	15.4476	1.10395	16.1652	15.8973	1.07842	15.9351	14.7462	14.5897	15.074	15.7315	1.06586	15.4139	15.4716	1.16295	1.13385	15.9958
A6ZKI3;Q17RB0	Protein FAM127A;Protein FAM127C	FAM127A;FAM127C	no	no	no	no	no	no	no	no	no	no	no	no	no	42	0	0	1.02838	21.5409	1.15869	21.8357	22.8789	20.2024	21.6576	22.67	22.4727	1.05899	1.1406	1.16893	1.1247	1.00627	1.03984	1.05828	1.08972	1.17403	21.0087	21.0155	22.1478	1.02425	1.09862	1.18674	1.09447	1.06957	1.09381	21.9968	1.10108	20.8789	21.065
A7E2V4-5;A7E2V4;A7E2V4-3;A7E2V4-4;A7E2V4-2	Zinc finger SWIM domain-containing protein 8	ZSWIM8	no	no	no	no	no	no	no	no	no	no	no	no	no	16	0	0	1.191	1.11065	15.8928	16.6218	17.066	17.3544	14.813	1.19347	1.06208	16.009	1.04603	14.1145	1.12736	1.18194	1.18468	16.3586	15.9809	15.453	1.08741	1.14048	1.15824	1.19525	1.03142	1.04303	1.06146	1.17424	1.06944	1.10004	1.06322	15.1579	1.19981
A7MBM2	Protein dispatched homolog 2	DISP2	no	no	yes	no	no	no	no	no	no	no	yes	yes	yes	1	2	6.52973	1.08895	1.1274	1.1493	1.08288	1.16091	1.19538	12.6818	1.11043	15.3249	1.11574	1.12321	1.03485	1.16356	1.15634	1.102	1.09925	1.1758	1.05673	15.0406	14.5199	15.7369	1.07607	1.09279	1.02744	1.08924	1.17057	1.04728	1.11168	1.05046	14.6064	14.814
A8CG34;A8CG34-2;A6NF01;Q6PJE2-5;Q6PJE2	Nuclear envelope pore membrane protein POM 121C	POM121C	no	no	yes	no	yes	no	no	yes	no	no	no	no	no	84	1	4.14751	1.01187	1.05434	1.03874	1.07046	1.14262	1.12006	1.19683	1.16102	1.18438	1.1409	1.12674	1.14625	1.17829	1.11541	1.13038	1.1364	1.01602	1.08168	1.00499	1.03106	1.16141	1.01199	1.1252	1.11088	1.1246	1.02283	1.05833	1.04695	1.19458	1.09284	1.05581
A8K2U0;A8K2U0-2	Alpha-2-macroglobulin-like protein 1	A2ML1	no	no	no	no	no	no	no	no	yes	no	no	no	no	4	0	0	1.05503	1.11471	1.16128	1.1303	1.02608	1.08174	1.03571	1.02693	1.03424	1.18221	1.1133	1.12508	1.19634	1.03748	1.18056	1.11053	1.0098	1.16423	1.08448	1.17227	1.18927	1.07244	1.19845	1.04146	1.11134	1.11384	1.08783	1.16542	1.15346	1.16812	1.02812
A8MQ03	Cysteine-rich tail protein 1	CYSRT1	no	no	no	no	no	no	no	no	no	no	no	no	no	6	0	0	1.00623	1.07294	1.18324	1.08936	1.01728	1.16491	1.06639	1.15605	1.07355	1.08695	1.07358	1.19051	1.0594	1.14406	1.17456	1.10744	1.1627	1.03211	1.14643	1.10046	1.16599	1.10792	1.08139	1.1787	1.15852	1.18487	1.04873	21.2972	20.8729	21.5122	1.09923
A8MT69;A8MT69-2	Centromere protein X	STRA13	no	no	no	no	no	no	no	yes	no	no	no	no	no	16	0	0	1.0029	1.14995	1.12695	18.9757	18.5301	17.7012	1.01145	1.00004	1.10317	1.13853	1.00139	1.03186	1.0055	1.11122	1.17827	1.08273	1.05397	1.09841	1.00136	1.01849	1.1416	1.03423	1.0854	1.0654	1.09191	1.17862	1.1246	1.09093	1.19319	1.08291	1.13462
A8MUX0	Keratin-associated protein 16-1	KRTAP16-1	no	no	no	no	no	no	no	no	no	no	no	no	no	0	0	0	1.09743	1.06247	1.13153	1.16586	1.05995	1.10131	1.13004	1.13119	1.12741	1.07435	1.08435	1.14263	1.05268	1.00014	1.09719	1.14568	1.13005	1.01587	1.13527	1.03388	1.14096	1.05255	1.03386	1.05729	1.09484	1.0739	1.06069	1.15529	1.02763	1.16282	1.06069
A8MW92;A8MW92-4;A8MW92-2	PHD finger protein 20-like protein 1	PHF20L1	no	no	no	no	no	no	no	no	no	no	no	no	no	4	0	0	1.11903	1.1526	1.01509	1.05775	1.13301	1.06519	1.19825	1.00392	1.18152	1.12965	1.02304	1.17084	1.15468	1.18593	1.14372	1.16726	1.00562	1.17355	1.05568	1.13085	1.1535	1.02723	1.16476	1.11852	1.12116	1.13399	1.14077	1.08588	1.06535	1.08027	1.00756
A8MXV4	Nucleoside diphosphate-linked moiety X motif 19, mitochondrial	NUDT19	no	no	no	no	no	no	no	no	no	no	no	no	no	106	0	0	22.6151	23.5392	23.4366	21.9548	21.7543	22.1923	22.1583	21.5216	20.0953	21.5285	21.2623	20.1036	1.01775	1.12126	1.15006	1.18064	1.10463	1.15608	1.18225	1.16373	1.10091	1.16203	1.17749	1.11548	1.15553	1.11102	1.04825	1.18273	1.06499	1.15051	18.2037
A9UHW6;A9UHW6-2;A9UHW6-3	MIF4G domain-containing protein	MIF4GD	no	no	no	yes	no	no	no	yes	no	no	no	no	no	15	0	0	18.7693	18.1547	19.7242	20.2111	20.216	21.0794	22.1404	22.4237	22.0569	1.19386	18.1088	18.1635	1.06718	1.04416	1.14584	1.07727	1.09117	1.06205	1.14376	1.11937	16.5629	1.10428	1.16509	1.12613	1.15015	1.1093	1.04062	1.16799	15.7242	17.1666	19.7327
B2RTY4-2;B2RTY4;B2RTY4-4;B2RTY4-5;B2RTY4-3	Unconventional myosin-IXa	MYO9A	no	no	yes	no	no	no	no	no	no	no	no	no	no	48	1	4.70005	1.11957	1.02134	1.01051	1.05567	1.06021	16.0541	1.16406	1.16353	1.15958	13.4319	1.08347	1.14769	19.93	18.849	19.7402	18.3111	16.6648	16.7985	19.0556	18.4443	18.3351	1.08912	12.6296	1.17946	17.1808	16.7148	17.2153	18.6047	15.5767	16.395	18.2691
B2RUZ4	Small integral membrane protein 1	SMIM1	no	yes	yes	no	no	no	no	no	no	no	no	no	no	1	1	4.09025	1.07954	1.16538	1.00713	1.15795	1.01081	1.06953	1.05698	1.12593	1.1848	1.17663	1.07276	1.10051	1.14074	1.14267	1.16762	20.2308	1.11209	1.03358	1.18451	1.03295	1.12804	1.03786	1.18256	1.00764	1.14058	1.09883	1.06646	1.14415	1.13209	22.1048	18.1586
B7ZAQ6-2;B7ZAQ6-3;P0CG08;B7ZAQ6;A6NKF9	Golgi pH regulator A;Golgi pH regulator B;Putative Golgi pH regulator C	GPR89A;GPR89B;GPR89C	no	no	yes	no	no	yes	no	no	no	no	no	no	no	62	0	0	18.9903	19.0889	19.1654	1.17906	1.00607	1.01721	1.06993	1.00358	1.03739	1.14818	1.01159	1.1387	21.1129	21.9019	20.7159	18.2228	20.3705	19.7132	19.9341	18.8802	18.7314	21.6445	21.18	21.735	1.14727	1.13356	1.00061	1.044	1.06234	1.11104	18.16
B7ZBB8	Protein phosphatase 1 regulatory subunit 3G	PPP1R3G	no	no	no	no	no	no	no	no	no	no	no	no	no	0	0	0	1.07937	1.08054	1.05304	1.03745	1.18645	1.09153	1.08507	1.00785	1.08382	1.18692	1.13983	1.10063	1.16137	1.1988	1.17435	1.10694	1.05635	1.0611	1.14649	1.00839	1.08033	19.0174	20.8039	17.8678	1.06049	1.11961	1.1608	1.09451	1.08481	1.07639	1.17361
P0CG06;P0CG05;P0CG04;B9A064;P0CF74;A0M8Q6	Ig lambda-3 chain C regions;Ig lambda-2 chain C regions;Ig lambda-1 chain C regions;Immunoglobulin lambda-like polypeptide 5;Ig lambda-6 chain C region	IGLC3;IGLC2;IGLC1;IGLL5;IGLC6	no	no	no	no	no	no	no	no	no	no	no	no	no	4	0	0	1.16322	1.00319	1.02686	1.16723	18.7898	1.00578	1.08673	1.05366	1.08706	1.00933	1.03205	1.15718	1.07319	1.05984	1.04241	1.09965	1.13009	20.3421	1.09256	1.11041	19.1258	1.07649	1.08081	1.16654	1.1714	1.19462	1.18887	1.06407	1.13754	1.19317	1.03964
C4AMC7;Q6VEQ5	Putative WAS protein family homolog 3;WAS protein family homolog 2	WASH3P;WASH2P	no	no	no	yes	no	no	no	no	no	no	no	no	no	0	0	0	21.134	20.2972	21.4109	20.6904	20.8963	21.7253	20.9782	20.9217	21.3222	19.6773	19.8219	18.1492	22.3202	22.2432	21.7996	18.754	19.4037	19.9192	20.0385	19.8807	18.8936	17.1354	19.0266	16.8989	21.4445	20.1967	21.8882	19.2287	20.3025	21.0763	19.4828
C9J7I0	UBAP1-MVB12-associated (UMA)-domain containing protein 1	UMAD1	no	no	no	no	no	no	no	no	no	no	no	no	no	2	0	0	1.04704	1.07598	1.14654	1.15269	1.13097	1.11806	19.1356	1.09197	20.168	1.13214	1.01818	1.17893	1.01918	1.00006	22.2486	1.04201	1.18551	1.14717	21.0662	1.15219	1.02612	20.1119	19.7268	19.5394	1.09517	1.04881	1.18123	1.05197	1.01639	1.02099	1.04606
C9JLW8	Protein FAM195B	FAM195B	no	no	no	yes	no	no	no	yes	no	no	no	no	no	68	0	0	21.1695	20.3473	20.8506	20.9977	21.936	21.5091	21.7015	22.8947	22.4161	1.16402	1.19287	1.09484	21.9128	22.8074	21.0558	23.906	23.6361	23.9849	23.7974	23.8652	24.0325	1.15345	19.612	18.2032	1.10483	1.19304	1.1367	22.6432	20.7959	21.4233	22.8805
E9PAV3-2;E9PAV3;Q13765	Nascent polypeptide-associated complex subunit alpha, muscle-specific form;Nascent polypeptide-associated complex subunit alpha	NACA	no	no	no	yes	no	no	no	yes	no	no	no	no	no	140	0	0	22.2933	21.5557	22.1814	23.5451	23.4607	23.9958	23.9769	23.288	23.5728	22.8066	22.7497	22.7853	22.1679	23.305	22.0721	26.3854	26.0513	26.391	22.0408	22.3084	22.1112	22.9873	22.9088	22.8404	19.7426	19.2927	19.5339	23.3185	22.5794	22.5896	21.8849
H3BS89	Transmembrane protein 178B	TMEM178B	no	no	yes	no	no	no	no	no	no	no	no	no	yes	0	1	6.0217	1.16537	1.18257	1.13137	1.14778	1.104	1.1778	1.15606	1.06891	1.13271	1.05602	1.14573	1.12665	1.06054	1.12247	1.13907	1.19728	1.14005	1.12341	1.15959	1.19745	1.09733	20.2868	1.07503	1.03257	1.18539	1.16834	1.15271	1.07704	1.1185	1.18585	1.17814
O00115-2;O00115	Deoxyribonuclease-2-alpha	DNASE2	no	no	no	no	no	no	no	no	no	no	no	no	no	110	0	0	24.3953	23.8518	23.462	22.9253	22.7761	24.3075	24.61	25.1623	24.7364	25.0203	24.929	24.9046	1.1505	1.19174	1.13387	1.06143	19.4536	20.5442	20.9438	21.1271	21.5411	19.4584	18.8512	19.4204	1.02523	1.00407	1.10144	1.09519	1.1461	18.8301	20.9219
O00116	Alkyldihydroxyacetonephosphate synthase, peroxisomal	AGPS	no	no	no	no	no	no	no	no	no	no	no	yes	no	135	0	0	22.0618	22.5182	21.8686	22.2456	22.11	22.73	21.3826	20.0378	19.5031	19.853	18.1003	17.9658	20.7087	20.0994	21.4243	23.4285	23.6171	23.5854	24.0082	23.7924	23.4115	22.9134	22.1289	22.3021	20.6544	20.6686	20.8386	23.0873	22.7743	23.2647	23.1859
O00124-3;O00124;O00124-2	UBX domain-containing protein 8	UBXN8	no	no	yes	no	yes	no	no	no	no	no	yes	no	no	1	2	8.68502	17.0349	16.6495	1.08533	1.02609	1.11831	1.04094	1.0154	1.01192	1.18551	1.06414	1.08786	1.14246	19.893	18.3444	19.1499	18.4213	17.7766	17.8019	1.09289	16.9872	1.14126	1.13673	1.11514	1.04367	1.10124	1.18671	1.0349	20.0181	19.0657	19.5412	17.1678
O00139;O00139-4;O00139-1;O00139-5	Kinesin-like protein KIF2A	KIF2A	no	no	no	yes	no	no	no	no	no	no	no	no	no	111	0	0	1.10669	1.15196	1.11673	16.8776	17.393	19.3843	1.0177	1.07442	1.0535	1.00907	1.09668	1.11926	23.9601	23.6469	24.1858	24.3803	23.9503	23.8566	23.2786	22.9973	23.3382	20.3646	20.6541	21.0651	23.1294	22.7993	23.039	23.6442	22.6597	22.6049	22.6308
O00142;O00142-2;O00142-3;O00142-4;O00142-5	Thymidine kinase 2, mitochondrial	TK2	no	no	no	no	no	no	yes	no	no	no	no	no	no	7	0	0	21.8653	21.7304	22.0052	1.07502	18.1592	18.7421	17.7263	1.13108	1.12702	1.10958	1.1102	1.03856	18.5259	15.2821	18.0131	1.07524	1.05513	1.09129	1.11924	1.00289	1.06112	1.02028	1.13907	1.14874	17.6059	1.17932	17.5191	1.1553	1.19689	1.05978	18.0385
O00148;O00148-2	ATP-dependent RNA helicase DDX39A	DDX39A	no	no	no	yes	no	no	no	yes	no	no	no	no	no	141	0	0	18.8965	1.19465	18.5887	18.5341	16.5136	17.5187	18.197	1.11117	17.9731	1.09646	1.19159	1.0411	1.02862	1.00903	1.10627	1.06374	1.0734	1.06347	1.1198	1.07723	1.03527	1.05679	1.0985	1.1846	1.16099	1.1292	1.17468	1.01708	1.10425	1.04826	1.02525
O00151	PDZ and LIM domain protein 1	PDLIM1	no	no	no	yes	no	no	no	no	no	no	no	no	no	119	0	0	29.0408	29.1822	29.2589	27.8484	28.0868	28.1595	28.5139	28.9131	28.5802	27.9369	27.8566	27.7914	24.1375	24.5519	24.36	22.9786	24.3574	24.8078	25.4257	25.1549	25.5075	24.8573	25.0561	25.2447	26.2232	26.51	26.6861	27.6052	27.8965	28.0397	27.751
O00154-4;O00154-6;O00154-7;O00154;O00154-5;O00154-2;O00154-3	Cytosolic acyl coenzyme A thioester hydrolase	ACOT7	no	no	no	yes	no	no	yes	no	no	no	no	no	no	137	0	0	24.1004	24.1825	24.2037	23.0579	22.9832	23.252	23.4125	23.8556	23.7186	20.8619	19.8863	20.0938	1.10261	1.19409	1.15888	1.12466	1.15721	1.06974	18.7774	18.6249	19.073	1.04063	15.9361	1.12108	18.8536	20.2697	1.00767	19.7998	1.13167	19.9163	20.9686
O00159-3;O00159	Unconventional myosin-Ic	MYO1C	no	yes	no	yes	no	no	no	yes	no	no	no	no	no	137	0	0	19.9739	21.0669	20.7049	21.5108	22.2997	22.6064	21.7909	21.7107	21.6118	24.8273	25.0808	24.7228	29.2012	29.2803	29.3023	22.9504	24.0791	23.9036	26.119	25.8965	24.7887	27.0253	26.8082	26.9762	28.7514	28.5095	28.5621	25.1302	24.9364	25.1631	24.9355
O00160	Unconventional myosin-If	MYO1F	no	no	no	no	no	no	no	no	no	no	no	no	no	82	0	0	1.18579	1.13323	1.0503	1.14362	1.02605	1.15814	1.12256	1.16189	1.08535	1.13776	1.05386	1.16699	1.09302	1.11437	1.05516	1.17364	1.01158	1.1857	17.5482	18.108	17.0485	1.14952	1.09177	1.09154	1.01695	1.12221	1.14505	1.01565	1.13983	1.12736	1.19741
O00161;O00161-2	Synaptosomal-associated protein 23	SNAP23	no	yes	no	no	no	no	no	no	no	no	no	no	no	123	0	0	22.4819	22.838	22.3775	1.10669	1.09531	1.09927	1.0459	18.0264	18.2792	16.0996	1.16785	1.19036	22.9204	22.654	22.8309	22.0309	21.9871	22.6056	24.7458	24.9775	24.9394	24.4564	24.3057	23.9225	23.2048	24.0166	23.4126	25.0008	24.6192	25.0333	23.8941
O00165;O00165-5;O00165-2;O00165-3;O00165-4;O00165-6	HCLS1-associated protein X-1	HAX1	no	yes	no	yes	yes	no	yes	yes	no	no	no	no	no	86	0	0	19.0063	17.9642	1.045	20.0431	20.8651	20.5594	17.3836	16.9097	1.15847	20.2293	18.7512	17.2525	19.6449	17.6822	19.358	22.0969	21.2933	21.5431	20.0729	19.8604	18.3524	20.6702	20.1504	19.962	1.15529	1.15398	1.15856	20.3899	20.7675	20.5769	21.0106
O00170	AH receptor-interacting protein	AIP	no	no	no	yes	no	no	no	no	no	no	no	no	no	116	0	0	21.5618	21.3397	21.7931	23.4834	23.5033	24.0742	22.2482	22.7256	22.6255	24.0132	24.4449	24.3084	1.11217	17.1575	18.5149	1.04124	18.5298	17.9878	17.1097	18.416	1.19843	20.8856	20.8805	21.158	18.4506	17.8014	18.2887	20.1433	20.2577	20.8455	20.3328
O00178	GTP-binding protein 1	GTPBP1	no	no	no	yes	no	no	no	no	no	no	no	no	no	97	0	0	17.298	1.0018	1.03532	17.8217	1.09401	16.5553	18.4416	18.2554	17.1215	18.795	19.7611	19.0343	22.3853	21.476	21.834	22.2257	22.0041	22.0829	21.6535	21.7609	21.7902	21.6433	21.2004	21.5228	17.8406	17.3892	17.9551	17.0126	16.7799	18.8604	19.5169
O00180	Potassium channel subfamily K member 1	KCNK1	no	yes	yes	no	no	no	no	no	no	no	yes	no	no	3	2	11.7486	1.10996	1.05293	1.19103	1.0917	1.01777	1.01368	1.05113	1.12146	1.07459	1.13458	1.14731	1.18114	1.07194	1.02739	1.04357	1.05799	1.09866	1.03089	1.08823	1.16318	1.16708	1.08337	17.7649	20.7908	1.04159	1.07846	1.01536	1.15303	1.07493	1.06608	1.08527
O00182-2;O00182	Galectin-9	LGALS9	no	no	no	yes	no	no	no	yes	yes	no	no	no	no	17	0	0	1.15203	1.06056	1.19347	1.10635	1.09132	1.05241	16.4751	1.03685	1.08778	1.10052	1.08852	1.08212	1.07774	1.10655	1.18319	1.05467	1.08812	1.05094	21.6906	20.6905	21.7914	1.08421	1.05103	1.11615	1.19754	1.11277	1.09044	1.06438	1.02992	1.19954	20.29
O00186	Syntaxin-binding protein 3	STXBP3	no	yes	no	yes	no	no	no	no	no	no	no	no	no	127	0	0	19.086	19.1696	18.3863	16.8623	1.09439	17.1638	16.6108	16.2298	15.9943	15.1603	16.6784	1.11749	20.8227	19.9611	19.8133	22.8803	23.2639	23.367	21.5224	21.8498	22.0864	22.4536	22.1129	22.4089	18.9023	19.4376	20.3454	23.3889	23.7503	24.2716	21.3521
O00189	AP-4 complex subunit mu-1	AP4M1	no	no	no	no	no	yes	no	no	no	no	no	no	no	15	0	0	17.2404	16.076	17.3498	16.5196	1.06579	16.3186	15.5831	1.0294	15.4987	1.16035	1.02767	1.03584	17.0498	17.2472	17.041	17.1763	1.02476	17.6373	16.5945	16.5899	17.0202	15.1006	1.06959	1.16828	1	1.15219	1.02921	1.087	16.8726	1.16871	1.1463
O00193	Small acidic protein	SMAP	no	no	no	no	no	no	no	no	no	no	no	no	no	66	0	0	22.4601	22.4775	22.2445	23.2971	23.309	23.9652	23.1599	23.0796	22.3764	22.4087	21.4068	21.4588	1.16923	1.08025	1.12419	1.17728	1.14775	1.05261	1.15013	1.03652	1.03198	1.10942	1.07889	1.03491	1.15174	1.14514	1.13879	1.04065	1.00551	1.09445	1.18458
O00194	Ras-related protein Rab-27B	RAB27B	no	no	no	no	no	no	no	no	no	no	no	no	no	108	0	0	1.0137	1.16188	1.0887	17.5794	1.15909	1.19187	1.01775	1.11735	1.06463	1.06706	1.00979	1.04851	1.00748	1.15039	1.09765	19.0827	21.5006	21.7326	1.03799	17.792	18.2114	1.14765	1.01539	1.07839	1.15652	1.06356	1.02493	22.0838	21.5557	21.9908	1.00282
O00203;O00203-3	AP-3 complex subunit beta-1	AP3B1	no	no	no	no	no	yes	no	no	no	no	no	no	no	136	0	0	20.519	20.2318	20.4855	20.7977	19.9602	21.7629	21.3497	21.0553	20.1535	20.7276	19.7076	20.2451	24.9027	23.5602	24.5627	23.8238	23.5464	23.466	23.5164	23.4322	23.4412	20.6809	20.9795	21.0335	23.3201	23.1302	22.9908	23.379	21.0143	21.5848	22.993
O00212	Rho-related GTP-binding protein RhoD	RHOD	no	yes	no	no	no	no	no	no	no	no	no	no	no	7	0	0	1.15872	1.00378	1.06532	1.12136	1.16634	1.02172	1.09482	1.17128	1.11897	17.8073	1.04685	17.9247	1.17584	1.10969	1.04827	1.00219	1.18388	19.1318	1.10233	1.15259	1.10384	23.8776	23.3157	23.6444	18.5185	1.03094	1.03253	1.00836	1.1556	1.0459	1.03707
O00213-2;O00213;O00213-4;O00213-6;O00213-3;O00213-5	Amyloid beta A4 precursor protein-binding family B member 1	APBB1	no	yes	no	yes	no	no	no	yes	no	no	no	no	no	12	0	0	17.3725	17.1363	17.2233	1.1972	18.0038	17.8206	1.04757	1.02259	1.03714	1.15576	1.10925	1.11991	15.8224	1.15688	1.14195	1.13621	16.4163	1.18863	18.624	18.0566	16.8825	1.01503	1.1117	1.17348	1.14085	1.03749	1.07262	1.07065	1.14887	15.3561	1.1939
O00214-2;O00214	Galectin-8	LGALS8	no	no	no	yes	no	no	no	no	no	no	no	no	no	42	0	0	1.12656	1.09993	1.06973	1.00241	17.4172	18.7774	17.7535	18.8007	17.2258	19.0447	18.1657	1.19307	22.3837	22.2445	22.4531	24.2189	23.4158	24.0606	24.0443	23.7488	24.2329	23.8312	23.8979	23.812	18.4294	21.7737	19.7747	23.8018	23.4844	23.5464	22.9113
O00217	NADH dehydrogenase [ubiquinone] iron-sulfur protein 8, mitochondrial	NDUFS8	no	no	no	no	no	no	yes	no	no	no	no	no	no	127	0	0	18.8298	18.4214	18.9083	1.02659	1.10481	1.00666	1.1684	1.15976	1.01273	16.9097	16.8868	1.18806	20.0995	20.1123	19.6677	17.0153	19.1589	19.561	1.01313	1.18552	1.01633	19.1893	19.1916	19.1394	21.3568	21.2247	21.6592	23.0765	22.9049	24.2585	22.2346
O00220	Tumor necrosis factor receptor superfamily member 10A	TNFRSF10A	yes	no	yes	no	no	no	no	no	no	yes	yes	no	yes	22	4	26.0199	1.07692	1.16997	1.18101	1.01585	1.04344	1.02045	1.06571	1.1312	1.15469	1.16473	1.00447	1.16654	1.08107	1.12213	1.12887	20.6308	21.0897	1.12904	19.1224	17.5603	18.6069	18.5879	18.105	18.6502	1.00614	1.10086	1.09027	18.4143	17.2566	1.1141	1.04949
O00231;O00231-2	26S proteasome non-ATPase regulatory subunit 11	PSMD11	no	no	no	yes	no	no	no	yes	no	no	no	no	no	139	0	0	24.2582	24.1925	24.1866	25.0816	25.0336	25.215	24.6828	24.0812	24.5296	23.6431	23.7157	23.7376	23.6945	23.547	23.9165	23.3638	22.7779	23.0511	22.9891	23.2919	22.9024	23.4882	23.2341	23.9124	21.7284	21.1845	21.7076	22.5122	22.3144	22.6077	23.0442
O00232;O00232-2	26S proteasome non-ATPase regulatory subunit 12	PSMD12	no	no	no	no	no	no	no	no	no	no	no	no	no	140	0	0	23.0788	22.9305	22.6574	24.1797	24.3187	24.4852	23.5788	23.1983	23.2119	23.5028	23.3076	23.4423	21.3658	22.1349	22.5092	22.9457	21.7164	22.6647	21.943	22.3116	22.1552	22.2141	22.3804	22.8026	19.6978	18.747	19.0136	21.112	20.1195	21.1676	21.8092
O00233;O00233-2;O00233-3	26S proteasome non-ATPase regulatory subunit 9	PSMD9	no	no	no	no	no	no	no	no	no	no	no	no	no	134	0	0	23.8498	23.6922	24.3262	24.841	24.9034	24.5355	23.5397	23.7358	23.6783	22.8225	22.9014	22.9536	1.06834	18.2462	19.4342	1.01363	18.3143	1.16108	1.00493	20.2521	19.2814	19.3453	18.819	18.8501	19.9945	1.1577	1.16884	1.10703	1.06627	19.9963	20.7996
O00244	Copper transport protein ATOX1	ATOX1	no	no	no	no	no	no	no	no	no	no	no	no	no	93	0	0	24.6673	25.1984	25.3601	25.6213	25.6471	25.6716	25.2015	25.5228	25.5705	24.4925	25.0663	24.385	1.03673	1.11972	1.09931	1.00318	1.03094	1.17162	1.0567	1.09314	20.4354	1.01742	1.04075	1.184	1.15847	1.19457	1.0661	1.14294	1.14213	1.1453	20.9788
O00255-2;O00255;O00255-3	Menin	MEN1	no	no	no	no	no	no	no	yes	no	yes	no	no	no	45	1	4.89784	1.11326	1.04378	1.04879	1.10732	1.01307	1.16534	1.19415	1.05147	1.03949	1.03971	1.10434	1.13855	1.09166	1.19822	1.06124	1.09793	1.10737	1.10591	1.0289	1.10568	1.08153	1.02585	1.0574	1.05059	1.14214	1.00608	1.11064	1.07865	1.0624	1.10473	1.07183
O00257;O00257-3	E3 SUMO-protein ligase CBX4	CBX4	no	no	no	no	no	no	no	yes	no	no	no	no	no	11	0	0	1.1844	1.06127	1.10617	1.06271	1.01842	1.1772	1.06803	1.05281	1.12749	1.02525	1.05064	1.10376	16.9337	1.19658	16.9787	1.14404	1.18218	1.15313	1.06683	1.11765	1.01082	1.03123	1.12065	1.04782	1.15724	1.19709	1.17758	1.04846	1.1725	1.12715	1.14032
O00258;O00258-2	Tail-anchored protein insertion receptor WRB	WRB	no	no	yes	no	yes	no	no	no	no	no	no	no	no	11	0	0	20.122	19.6031	20.1842	1.18811	1.15898	1.04192	1.12339	1.01468	1.17326	1.13523	1.18226	1.03135	19.3943	17.7106	18.9825	1.16763	1.10725	1.16664	1.00971	1.15967	1.13167	1.02477	1.16354	1.03831	1.14711	1.10664	1.08913	1.15684	1.15778	1.06515	1.13953
O00264;O00264-2	Membrane-associated progesterone receptor component 1	PGRMC1	no	no	yes	no	yes	no	no	no	no	no	no	no	no	138	1	3.99084	25.3368	25.2374	24.9156	20.5632	1.06209	20.5712	21.4449	18.644	18.4563	1.00728	19.0473	1.13029	25.4173	25.0922	25.2313	23.9122	24.1541	24.5062	26.5443	26.7854	26.493	24.9663	24.774	25.0916	23.6157	24.9366	23.4075	24.6485	24.2272	24.9246	27.306
O00267-2;O00267	Transcription elongation factor SPT5	SUPT5H	no	no	no	no	no	no	no	yes	no	no	no	no	no	138	0	0	18.7718	18.208	18.8217	1.11451	1.06888	16.9698	15.578	1.08943	1.12438	1.04974	1.02792	1.01617	1.06216	1.17763	1.04136	1.04624	1.06697	1.01669	1.16965	1.1138	1.01498	1.14552	1.12861	1.02361	1.18086	1.19156	1.00083	1.02938	1.18532	1.03034	1.06649
O00268;Q92750	Transcription initiation factor TFIID subunit 4	TAF4	no	no	no	no	no	no	no	yes	no	no	no	no	no	83	0	0	1.19518	1.04766	1.17616	1.15134	1.18112	1.09764	1.01054	1.03006	1.06307	1.04154	1.12144	1.17385	1.03581	1.1798	1.08845	17.8477	1.17342	1.15247	1.09993	1.07134	1.19728	1.08757	1.00377	1.10278	1.11119	1.07344	1.11125	1.10672	1.07512	1.02997	1.14766
O00273	DNA fragmentation factor subunit alpha	DFFA	no	no	no	yes	no	no	no	no	no	no	no	no	no	119	0	0	21.0505	21.0788	20.9905	21.9817	22.06	21.8666	22.294	22.4306	21.2271	1.09046	18.1922	19.0862	1.15561	1.14222	1.0742	1.03587	1.17999	1.05658	18.2808	1.00416	1.1854	1.0232	1.15784	1.12967	1.04231	1.04651	1.12114	1.15534	1.17224	17.0285	20.8657
O00287	Regulatory factor X-associated protein	RFXAP	no	no	no	no	no	no	no	yes	no	no	no	no	no	2	0	0	1.18661	1.10985	1.14285	1.12928	1.09645	1.14874	1.04151	1.0121	1.05966	1.02624	1.04163	1.15963	1.10584	1.07687	1.06195	1.18478	1.03524	1.08233	1.0616	1.11492	1.02617	1.01101	1.10735	1.04327	1.11323	1.04578	1.16679	1.0468	1.10401	1.07111	1.13083
O00291	Huntingtin-interacting protein 1	HIP1	no	no	no	yes	no	no	no	yes	no	no	no	no	no	77	0	0	16.7713	1.10908	17.4259	1.16932	1.18388	1.13508	1.01118	1.19816	14.8066	1.0988	1.12491	1.0493	23.0873	22.907	23.3182	16.3371	17.1356	15.9653	19.4037	19.5689	19.2444	18.8241	18.2247	17.9284	22.9056	23.1802	22.9922	18.3613	19.9626	20.4075	20.6055
O00299	Chloride intracellular channel protein 1	CLIC1	no	yes	yes	yes	no	no	no	yes	no	no	no	no	no	141	1	4.38015	27.1029	27.0992	27.0907	28.6216	28.5111	28.6909	28.8223	28.9466	28.9134	28.6799	28.5418	28.6127	23.042	23.1138	22.6562	24.0932	24.4607	24.9558	26.4228	26.186	26.4775	25.8951	26.1662	26.2105	24.7337	25.4323	25.2846	26.7377	25.8655	26.3933	27.4348
O00300	Tumor necrosis factor receptor superfamily member 11B	TNFRSF11B	no	no	no	no	no	no	no	no	yes	no	no	yes	no	2	1	3.92317	1.07623	19.3934	1.17761	1.16783	16.0486	1.1662	1.05584	1.09141	1.11257	20.3478	19.8555	19.6393	19.0886	18.3207	1.17812	1.00352	1.13657	1.0479	17.6507	1.00336	1.07574	17.6165	18.78	19.0372	18.3087	18.8972	18.7467	1.04029	1.05558	1.19363	1.12106
O00303	Eukaryotic translation initiation factor 3 subunit F	EIF3F	no	no	no	yes	no	no	no	no	no	no	no	no	no	138	0	0	21.0949	20.4314	21.1627	22.787	23.672	23.1402	22.9721	23.0889	23.3881	23.2879	22.7675	23.214	26.02	25.7598	25.8419	27.8148	27.7981	27.9423	26.374	26.616	26.3101	26.2464	26.0777	25.9253	21.5897	22.3183	22.1739	25.4787	24.6812	24.8226	25.3792
O00308;O00308-2;O00308-3;O00308-4	NEDD4-like E3 ubiquitin-protein ligase WWP2	WWP2	no	no	no	no	no	no	no	yes	no	no	no	no	no	52	0	0	1.05111	14.6432	13.3293	1.05248	1.01831	1.15478	1.01604	1.17945	1.19196	1.08149	1.07431	1.05561	22.4112	22.1945	21.7378	21.9546	21.4603	21.0987	22.632	22.4181	22.1547	22.7799	22.6626	22.2543	17.796	1.07441	1.09264	18.326	17.2982	18.7702	1.08171
O00330-3;O00330;O00330-2	Pyruvate dehydrogenase protein X component, mitochondrial	PDHX	no	no	no	no	no	no	yes	no	no	no	no	no	no	95	0	0	17.0083	16.7141	17.241	16.318	14.5224	17.3956	1.14453	1.00642	1.18261	1.12881	17.1765	1.07314	20.474	20.3367	20.8829	1.19398	17.098	17.4821	1.03308	1.17685	1.14732	1.14623	15.2303	15.5892	1.02939	1.09578	1.03612	17.2574	20.0395	19.6699	17.9047
O00338;O00338-2	Sulfotransferase 1C2	SULT1C2	no	no	no	yes	no	no	no	no	no	no	no	no	no	3	0	0	1.0515	1.04426	1.05264	16.523	16.0003	15.5313	16.7889	17.865	1.0493	20.0152	19.7076	20.1382	1.03664	1.04389	1.0396	1.08836	1.04491	1.08864	1.16531	1.04244	1.08758	1.18103	1.12809	19.699	21.8341	21.3327	20.9892	1.01339	1.05027	1.09265	1.04621
O00339-3;O00339;O00339-2;O00339-4	Matrilin-2	MATN2	no	no	no	no	no	no	no	no	yes	no	no	no	no	11	0	0	1.03938	1.04982	1.02201	1.05617	1.16017	1.17858	1.17407	1.13514	1.06698	1.09745	1.1715	1.1238	16.5445	17.7744	17.7655	1.09757	1.15336	1.07394	1.17831	15.829	1.06438	1.16565	1.01711	1.08158	1.06059	1.17621	1.05115	18.5313	1.13925	16.7974	18.3864
O00391;O00391-2	Sulfhydryl oxidase 1	QSOX1	no	no	yes	no	no	yes	no	no	yes	no	yes	yes	yes	43	3	8.9091	1.02728	15.7721	17.2001	1.01764	1.13605	1.11498	1.02983	1.16806	1.01127	16.7681	1.03446	1.00577	17.2656	14.6388	17.3929	17.5127	17.912	1.07674	16.3787	18.1151	1.04289	18.7257	19.0986	18.7051	17.6191	19.284	16.6735	1.07273	1.08354	1.16961	14.1974
O00399	Dynactin subunit 6	DCTN6	no	no	no	yes	no	no	no	no	no	no	no	no	no	50	0	0	21.4006	22.1733	22.231	20.7783	20.2071	21.5735	20.1767	21.9212	20.9566	21.7261	22.1021	21.2405	20.4944	20.9338	20.6818	1.19356	1.17305	18.6367	1.03028	1.13725	1.09435	1.15583	1.02097	1.01133	19.6728	19.8392	1.12655	1.1047	1.19562	1.14025	19.5321
O00400	Acetyl-coenzyme A transporter 1	SLC33A1	no	no	yes	no	yes	no	no	no	no	no	yes	no	yes	68	2	7.6943	1.12479	18.0733	15.9408	1.04757	1.01661	1.0047	1.19905	1.16124	1.02625	1.00421	1.14302	1.11801	17.42	16.2096	18.6303	1.16239	17.9096	19.4073	16.8325	18.2044	18.3786	19.9295	20.32	19.9922	1.10241	1.1859	1.18146	19.1176	1.08664	18.2671	15.4346
O00401	Neural Wiskott-Aldrich syndrome protein	WASL	no	no	no	yes	no	no	no	yes	no	no	no	no	no	81	0	0	20.6868	18.7011	19.7616	21.8304	21.4647	22.1592	22.3926	22.0056	22.2162	21.0354	21.021	21.3164	20.1754	19.3798	20.1626	19.7061	19.5139	19.8162	21.0607	21.0633	20.2418	1.02892	1.10978	17.848	19.2129	19.2797	1.04571	21.5024	20.0063	20.8595	21.1281
O00410;O00410-3;O00410-2	Importin-5	IPO5	no	no	no	yes	no	no	no	yes	no	no	no	no	no	142	0	0	23.4114	23.6232	23.3046	25.0323	24.7698	24.448	22.3369	22.2931	22.0642	24.1245	24.1859	24.0641	19.1488	18.8046	18.2331	21.4461	21.8326	21.9145	19.9235	18.957	19.5859	19.9969	20.179	20.1882	19.2429	20.3112	19.1542	22.6281	22.2195	22.8579	22.3631
O00411	DNA-directed RNA polymerase, mitochondrial	POLRMT	no	no	no	no	no	no	yes	no	no	no	no	no	no	69	0	0	1.03475	15.8111	15.5046	17.0128	1.08477	1.00903	1.0713	1.09805	1.0919	1.05161	1.0341	1.15654	22.047	21.5986	21.8892	17.9835	16.8848	1.1165	1.05152	1.1241	1.03294	1.01837	1.14847	1.09013	19.4746	19.703	19.0727	18.8309	19.2715	20.5617	18.321
O00418	Eukaryotic elongation factor 2 kinase	EEF2K	no	no	no	no	no	no	no	no	no	no	no	no	no	28	0	0	19.1445	19.1983	19.464	18.5521	18.627	18.5763	1.00323	15.1281	15.7633	17.935	18.4716	18.3769	1.11063	1.16341	1.13382	1.09637	1.10188	1.08647	1.179	1.04645	1.1483	1.14769	1.09444	1.15597	1.10707	1.15707	1.07772	1.17489	1.09735	15.4675	1.10084
O00422	Histone deacetylase complex subunit SAP18	SAP18	no	no	no	yes	no	no	no	yes	no	no	no	no	no	83	0	0	1.17329	1.11515	1.00631	1.14524	1.03034	1.15286	1.14801	1.14812	1.01881	1.05128	1.12215	1.02358	1.0272	1.15806	1.16032	18.0865	1.00772	17.473	1.17234	1.11109	1.06331	1.07314	1.15953	1.06384	1.11852	1.06627	1.03056	1.16911	1.07524	1.12609	1.02056
O00425;O00425-2	Insulin-like growth factor 2 mRNA-binding protein 3	IGF2BP3	no	no	no	yes	no	no	no	yes	no	no	no	no	no	89	0	0	1.19787	1.13308	1.11645	21.3537	21.6675	21.7002	19.3821	19.8689	19.6866	1.0588	1.11744	1.09132	1.16984	1.07532	1.02773	26.8957	27.0624	27.3492	24.2816	22.1223	24.2127	1.03132	1.16035	1.15546	1.13438	1.09027	1.0306	23.6359	22.723	23.3483	20.1253
O00429;O00429-6;O00429-3;O00429-5;O00429-7	Dynamin-1-like protein	DNM1L	no	no	no	yes	no	yes	yes	no	no	no	no	no	no	139	0	0	23.5498	23.7574	23.3011	25.0687	25.0644	25.1106	23.7233	23.609	23.7255	24.0699	24.132	23.9009	14.6392	15.7831	14.6714	21.7529	21.8001	21.9705	21.6197	21.6057	21.8826	19.8465	20.445	20.5566	21.9427	22.1378	21.2794	23.1004	22.2288	22.8431	23.0645
O00442;O00442-2	RNA 3-terminal phosphate cyclase	RTCA	no	no	no	no	no	no	no	yes	no	no	no	no	no	105	0	0	19.6941	19.1972	18.932	19.8622	20.9859	20.5255	20.2088	19.6018	19.5107	1.19571	19.0738	18.4031	20.027	20.6185	19.9531	24.2671	24.6473	24.4075	21.4794	20.737	21.5328	20.4022	20.7287	20.0042	17.4573	1.10899	18.801	21.829	21.6481	21.6786	18.6616
O00443;O00443-2	Phosphatidylinositol 4-phosphate 3-kinase C2 domain-containing subunit alpha	PIK3C2A	no	yes	no	yes	no	yes	no	yes	no	no	no	no	no	63	0	0	1.19733	11.6161	1.10621	13.3032	1.00026	1.15858	1.18221	1.05946	1.05382	1.17646	13.572	14.3738	21.5642	21.4793	21.5608	22.1391	22.1307	22.5183	21.7296	21.9629	21.9867	20.3059	20.2734	20.048	18.3856	17.2003	17.3335	20.0845	19.2908	19.6693	19.3813
O00458;O00458-2	Interferon-related developmental regulator 1	IFRD1	no	no	no	no	no	no	no	no	no	no	no	no	no	26	0	0	1.1784	1.12231	1.043	1.07585	15.4009	17.3575	1.17777	14.3392	1.10022	1.09277	1.03403	1.08095	19.3061	18.3758	19.4658	22.0879	22.0018	21.6874	19.2416	19.7248	17.7604	17.8461	16.2454	16.6815	1.14216	1.10766	1.10222	16.3557	16.0099	17.0655	18.0908
O00459	Phosphatidylinositol 3-kinase regulatory subunit beta	PIK3R2	no	no	no	no	no	no	no	no	no	no	no	no	no	38	0	0	1.17764	1.09788	1.15254	18.6551	16.8884	18.7896	1.05423	1.10317	15.3956	19.5104	18.7176	19.4167	1.11701	1.1679	1.06827	14.8783	1.13175	15.2878	15.4377	15.27	15.64	1.09371	1.19559	1.15965	1.1984	1.19425	1.17843	1.17377	1.10306	17.2508	1.13051
O00461	Golgi integral membrane protein 4	GOLIM4	no	no	yes	no	no	yes	no	no	no	no	no	yes	no	114	1	4.88219	19.715	19.9954	20.0722	1.18261	1.09549	14.4382	1.15417	1.06852	1.05336	19.0687	17.7458	18.8265	22.8805	22.2631	23.0041	20.1937	20.1746	21.0943	22.1241	21.5586	21.4999	24.3211	24.2147	24.23	21.6801	21.0475	22.0841	21.1025	21.8012	22.7832	22.96
O00462	Beta-mannosidase	MANBA	no	no	no	no	no	no	no	no	no	no	no	no	no	40	0	0	19.4784	19.5936	20.028	17.4416	16.7058	17.9061	18.3633	18.3571	17.3345	19.8269	20.1992	20.4184	1.18168	1.07356	1.08995	1.02663	1.14001	1.16405	1.18636	1.05644	1.1907	1.05793	1.03898	1.19477	1.06391	1.06122	1.15684	1.08614	1.17513	1.09926	1.16121
O00468-6;O00468-7;O00468-3;O00468-5;O00468-4;O00468;O00468-2	Agrin;Agrin N-terminal 110 kDa subunit;Agrin C-terminal 110 kDa subunit;Agrin C-terminal 90 kDa fragment;Agrin C-terminal 22 kDa fragment	AGRN	no	yes	yes	no	no	no	no	no	yes	no	no	yes	no	92	1	3.64114	1.03147	1.14615	1.03685	1.18457	15.1295	17.601	18.0576	18.1753	18.5334	19.0012	19.2108	19.2853	19.3485	18.5351	19.7874	19.3918	19.8396	20.269	21.5708	21.1439	20.9042	21.622	21.6727	21.378	15.793	1.1596	1.05807	22.1167	21.8516	22.5732	22.5602
O00469-2;O00469-3	Procollagen-lysine,2-oxoglutarate 5-dioxygenase 2	PLOD2	no	no	no	no	yes	no	no	no	no	no	no	yes	no	87	0	0	23.534	23.3142	23.2402	24.8671	24.7171	24.6659	23.3561	23.1676	22.9988	23.5929	23.3754	23.468	24.3951	23.6715	23.8511	23.5795	23.7276	23.8204	23.3401	23.1554	23.3341	22.54	22.3365	22.5892	24.0951	24.649	24.2489	24.9047	24.2707	24.5443	24.8887
O00471	Exocyst complex component 5	EXOC5	no	no	no	yes	no	no	no	no	no	no	no	no	no	94	0	0	19.7436	18.1028	18.436	19.8001	20.0054	20.04	20.4387	20.2728	20.2744	21.51	20.5616	21.0845	24.1589	22.9481	23.2896	22.6275	22.1979	22.3156	22.835	22.5243	22.5412	20.9791	20.962	20.5552	21.6957	21.3717	21.0832	23.6877	22.7047	23.2443	21.9002
O00478-2;O00478	Butyrophilin subfamily 3 member A3	BTN3A3	no	yes	yes	no	no	no	no	no	no	no	yes	yes	yes	10	4	26.8504	1.18609	1.12933	1.04395	1.12603	1.03892	1.08001	1.13309	1.15119	1.11922	1.10732	1.13151	1.00457	1.01597	1.12461	1.01143	1.05751	16.994	16.8499	16.4519	1.10905	16.6559	19.7616	21.1218	20.3231	1.10476	1.07996	1.10343	1.08102	1.11653	18.696	18.1461
O00479	High mobility group nucleosome-binding domain-containing protein 4	HMGN4	no	no	no	no	no	no	no	yes	no	no	no	no	no	37	0	0	1.16539	1.10072	1.01127	1.09829	1.18887	1.11167	1.07409	1.0969	1.1207	1.13314	1.15977	1.00534	1.01851	1.01341	1.19106	1.0885	1.01202	1.05549	1.14643	1.06028	1.11121	1.01806	1.00029	1.02485	1.15079	1.16245	1.17384	1.07452	1.00069	1.00574	1.18053
O00481;O00481-4;O00481-2;O00481-3	Butyrophilin subfamily 3 member A1	BTN3A1	yes	yes	yes	no	no	no	no	no	no	no	yes	no	yes	3	4	27.4519	1.16587	18.1633	16.8065	1.03688	1.04912	1.16888	1.09153	1.05573	1.19318	16.8502	16.4996	1.14875	18.3889	1.06524	1.00351	1.10971	1.11505	1.12465	18.7273	19.5357	18.8268	21.7104	21.4077	22.0686	17.1846	1.128	17.2691	1.13983	1.01932	1.18776	18.6151
O00483	Cytochrome c oxidase subunit NDUFA4	NDUFA4	no	no	no	no	no	no	yes	no	no	no	no	no	no	132	0	0	20.3876	21.545	21.8034	1.15813	1.14068	1.19434	1.02366	1.12006	1.06579	1.0508	1.18289	1.11084	21.2099	20.8451	19.9708	21.2068	21.0948	22.3944	1.01796	1.08244	1.12473	22.1929	22.4014	21.8869	1.14732	1.13531	1.08632	25.0492	25.6944	26.103	22.7954
O00487	26S proteasome non-ATPase regulatory subunit 14	PSMD14	no	no	no	no	no	no	no	no	no	no	no	no	no	129	0	0	22.9746	22.9621	23.4464	24.6482	24.6342	24.9199	23.8671	24.3562	23.8643	23.3652	23.9526	23.098	23.8098	23.8337	23.3187	24.001	22.8843	21.8382	22.1615	22.4009	22.338	20.9725	21.9633	22.0722	21.706	21.9451	21.1524	22.4752	22.012	21.6188	23.3611
O00488	Zinc finger protein 593	ZNF593	no	no	no	no	no	no	no	yes	no	no	no	no	no	31	0	0	1.14347	1.04531	1.18941	1.06557	1.06803	1.13189	1.08978	1.03663	1.02877	1.08385	1.07387	1.04032	1.02803	1.12165	1.12724	1.04	1.17147	1.19051	1.1343	1.1682	1.01138	1.08968	1.06601	1.09072	1.04657	1.0442	1.14063	1.07893	1.02026	1.04996	1.04099
O00499-3;O00499-5;O00499;O00499-9;O00499-10;O00499-7;O00499-8;O00499-4;O00499-6;O00499-11;O00499-2	Myc box-dependent-interacting protein 1	BIN1	no	no	no	yes	no	no	no	yes	no	no	no	no	no	69	0	0	1.03127	1.00621	1.10628	1.1697	1.1947	1.05026	1.08818	17.002	1.18051	19.7472	18.5148	19.2835	1.02803	1.17107	1.19817	1.16129	1.18822	1.04164	1.09221	1.10616	1.07851	1.10324	1.13299	1.07385	1.14583	1.16268	1.09386	1.14047	1.02841	1.0266	1.08296
O00505	Importin subunit alpha-4	KPNA3	no	no	no	yes	no	no	no	yes	no	no	no	no	no	135	0	0	20.713	21.9046	20.883	23.2715	22.7198	23.1748	23.4355	23.3058	23.1678	23.1236	22.8657	22.6457	17.518	20.3813	20.7558	21.2515	22.1407	22.3133	21.4404	21.1525	20.7193	20.1468	20.3348	20.3575	17.469	20.0856	18.8799	22.7572	21.9038	22.3387	22.1506
O00506-3;O00506-2;O00506	Serine/threonine-protein kinase 25	STK25	no	no	no	yes	no	yes	no	no	no	no	no	no	no	121	0	0	1.16709	1.03811	15.872	1.12231	1.09519	1.11368	1.07556	1.04749	16.683	17.6305	16.9057	17.6886	1.15432	1.13809	1.1556	1.10477	1.13757	1.05221	1.10693	1.09737	17.5324	1.13265	1.13923	1.08586	1.03639	1.09056	1.17659	1.03865	1.16465	1.0066	1.01032
O00519	Fatty-acid amide hydrolase 1	FAAH	no	no	yes	yes	no	no	no	no	no	no	no	no	no	26	1	5.16042	1.00455	1.1247	1.0245	1.05962	1.09347	1.04599	1.01564	1.09983	1.00714	1.0014	1.07484	1.09134	1.03525	1.11893	1.1598	1.09492	1.15034	1.14503	18.8263	1.03476	18.1822	1.07748	1.09634	15.8413	1.08118	1.01391	1.16466	1.00467	1.05815	15.6338	16.1921
O00522;O00522-3;O00522-2	Krev interaction trapped protein 1	KRIT1	no	yes	no	yes	no	no	no	no	no	no	no	no	no	13	0	0	16.0114	1.17318	1.12655	1.186	1.17352	15.1261	1.03033	16.4683	16.3711	1.05985	1.0817	1.16636	1.0161	16.0747	1.05101	17.8167	18.5432	19.3145	18.8895	19.1214	19.1983	15.8605	1.13458	1.14385	1.15912	1.0112	1.08495	19.8719	18.9753	18.8288	15.2601
O00534;O00534-3;O00534-2;O00534-4	von Willebrand factor A domain-containing protein 5A	VWA5A	no	no	no	no	no	no	no	no	no	no	no	no	no	5	0	0	18.8597	19.0584	17.2488	18.206	18.7547	18.6024	14.6132	17.8062	18.5891	15.5377	19.1656	17.627	1.09342	1.14529	1.13416	1.01609	1.11462	1.02256	1.01367	1.17433	1.03393	1.105	1.11271	1.19958	1.1341	1.16577	1.01299	1.02906	1.05406	1.00736	1.08906
O00541;O00541-2	Pescadillo homolog	PES1	no	no	no	no	no	no	no	yes	no	no	no	no	no	124	0	0	14.6094	1.08119	1.0917	1.06928	1.01891	1.14335	1.0678	1.16134	1.16792	1.03582	1.05862	1.07901	17.2031	16.6075	1.02608	1.16337	1.08969	1.1372	1.06282	1.15162	1.09294	1.00193	1.13242	1.01507	1.00271	1.19554	1.03504	1.15745	1.10862	1.11137	1.00378
O00559;O00559-2	Receptor-binding cancer antigen expressed on SiSo cells	EBAG9	no	no	yes	no	no	yes	no	no	no	no	no	no	no	12	1	4.09606	18.9237	1.14676	19.256	1.19656	1.09011	1.07772	1.16264	1.05841	1.16578	1.02049	1.03916	1.06821	1.07111	1.05715	18.7997	22.5509	22.8834	22.6976	19.087	18.9431	1.06611	22.6964	22.4198	22.6377	1.00048	1.08936	1.0207	20.6829	1.05073	1.01516	20.0233
O00560;O00560-3	Syntenin-1	SDCBP	no	yes	no	yes	yes	no	no	yes	yes	no	yes	no	no	100	1	3.71547	22.407	22.4053	22.0408	23.3678	23.1652	22.5977	23.8045	23.2049	23.1024	23.2766	22.8048	22.6132	25.3888	25.1565	25.2586	26.9027	26.8393	26.8552	27.0032	27.2221	26.9044	26.813	26.9869	27.3056	22.2665	22.5709	23.1895	23.4837	23.2629	23.594	23.5209
O00562-2;O00562	Membrane-associated phosphatidylinositol transfer protein 1	PITPNM1	no	no	no	yes	yes	yes	no	no	no	yes	no	no	no	16	1	5.07723	1.18382	1.03353	1.06528	13.8456	1.08205	1.02681	1.07563	1.18437	1.00731	1.12998	16.4832	1.15691	1.09002	1.09481	1.18721	1.05898	1.11517	1.19454	1.12989	1.08139	1.14692	1.10344	1.14834	1.0242	1.12946	1.03156	1.06033	1.1606	1.02842	1.07972	1.10123
O00566	U3 small nucleolar ribonucleoprotein protein MPP10	MPHOSPH10	no	no	no	no	no	no	no	yes	no	no	no	no	no	85	0	0	1.0078	1.05351	1.02663	1.01516	1.15292	1.1321	1.11307	1.19582	1.08388	1.10026	1.15122	1.04126	1.06282	1.17544	1.03482	1.15892	1.0869	1.08168	1.14729	1.01361	1.11782	1.19941	1.14395	1.01029	1.10151	1.13186	1.117	1.07851	1.11926	1.15701	16.2719
O00567	Nucleolar protein 56	NOP56	no	no	no	yes	no	no	no	yes	no	no	no	yes	no	97	0	0	1.14002	1.16059	1.05648	1.03907	1.16157	1.13696	1.17191	1.0427	1.05589	1.01433	1.01614	1.11277	1.16445	1.08514	1.12053	19.1976	17.6578	16.4546	1.14821	1.05857	1.06128	1.16132	1.17353	1.14891	1.03	1.00433	1.00431	17.7845	15.413	1.1307	1.02429
O00571;O00571-2;Q9NQI0-3;Q9NQI0-2;Q9NQI0-4;Q9NQI0	ATP-dependent RNA helicase DDX3X	DDX3X	no	no	no	yes	no	no	yes	yes	no	no	no	no	no	141	0	0	19.8436	20.539	20.439	22.8369	23.1198	23.0862	21.4264	19.7949	21.5047	21.6421	21.2804	21.4777	24.7582	24.6368	24.7914	27.2475	26.8499	26.7426	25.3849	25.6847	25.2041	24.5046	24.013	23.9159	23.2848	23.1829	22.4846	25.5729	24.6778	24.9366	24.5914
O00584;O00584-2	Ribonuclease T2	RNASET2	no	no	no	no	yes	no	no	no	yes	no	no	no	no	87	0	0	23.7884	24.0294	23.8745	23.101	23.5621	24.2814	25.5983	26.2015	25.8743	22.0919	22.6504	22.5612	1.18601	17.3714	1.18648	20.766	20.9729	20.4422	21.6696	21.9536	22.7495	1.17699	16.8544	1.0398	1.12288	1.11272	1.08702	16.3484	16.9153	19.0647	22.0049
O00592-2;O00592	Podocalyxin	PODXL	no	yes	yes	no	no	no	no	no	no	no	yes	yes	yes	70	4	21.2092	1.08866	1.13671	1.00184	1.06588	1.07031	1.13769	1.05789	1.03599	1.13532	14.7023	14.4327	15.2756	1.00118	1.17838	1.11368	1.08841	1.05574	1.0875	15.9031	16.8441	17.9817	21.9574	22.2617	22.1397	1.0855	1.07487	1.15024	1.00637	1.11964	15.6331	16.3677
O00622	Protein CYR61	CYR61	no	no	no	no	no	no	no	no	yes	no	no	no	no	43	0	0	1.06277	1.05134	1.03822	1.15028	1.12004	1.00186	1.19168	16.8644	17.215	17.8019	18.3748	18.2134	20.2935	19.6612	19.9351	18.6612	17.0007	19.2909	18.4189	18.4635	19.004	20.9033	21.3137	21.1179	19.9245	1.12823	17.5477	21.1758	20.2528	19.1398	19.4334
O00623	Peroxisome assembly protein 12	PEX12	no	no	yes	no	no	no	no	no	no	no	no	no	no	1	1	4.01147	1.18789	1.14198	1.04848	1.05427	1.04805	1.08279	1.18654	1.00614	1.11543	1.06019	1.11279	1.11309	18.795	18.8437	19.2862	1.1377	1.11806	1.09125	1.05762	1.17925	1.17798	1.01927	1.03202	1.01284	18.1976	1.1452	19.4256	1.1322	1.11919	1.07527	1.19272
O00625	Pirin	PIR	no	no	no	yes	no	no	no	yes	no	no	no	no	no	93	0	0	23.4485	22.9028	23.3534	24.6712	24.7781	25.3505	23.4401	24.7087	24.1871	24.0313	24.0387	24.0523	1.15097	1.02669	18.3615	18.1923	17.995	19.6096	19.9	19.7211	1.10811	19.5793	19.7821	20.6036	18.7422	20.1537	18.3157	18.6097	17.9287	19.2682	21.934
O00629	Importin subunit alpha-3	KPNA4	no	no	no	yes	no	no	no	yes	no	no	no	no	no	133	0	0	18.9859	22.4717	21.5815	23.5729	23.7136	23.8723	23.541	23.8223	23.6902	24.5535	24.8697	24.1795	19.5424	18.839	18.6377	22.3394	22.5838	23.0134	22.102	21.5635	22.2816	22.187	22.1312	22.0611	1.16192	17.6157	1.19612	22.547	22.2349	22.9538	23.1972
O00635	E3 ubiquitin-protein ligase TRIM38	TRIM38	no	no	no	no	no	no	no	no	no	no	no	no	no	15	0	0	1.16475	1.13584	16.9574	1.12263	1.06842	1.11694	1.13166	16.0071	1.08956	1.18501	1.19232	1.14204	1.18739	1.18405	15.2698	1.02659	1.04163	1.10823	17.9745	17.8596	20.2463	18.6863	18.8582	1.1448	1.03323	1.12193	1.13923	1.10146	1.01068	17.6391	1.11158
O00712;O00712-4;O00712-5;O00712-2	Nuclear factor 1 B-type	NFIB	no	no	no	no	no	no	no	yes	no	no	no	no	no	33	0	0	1.04223	1.03356	1.14454	1.03	1.09211	1.07528	1.02112	1.16836	1.15051	1.18206	1.08166	1.08654	1.01237	1.00664	1.13502	1.18513	1.06963	1.03106	1.17672	1.07385	1.00008	1.07566	1.0981	1.10648	1.03005	1.06065	1.08982	1.19242	1.01962	1.02464	1.11892
O00743;O00743-2;O00743-3	Serine/threonine-protein phosphatase 6 catalytic subunit;Serine/threonine-protein phosphatase 6 catalytic subunit, N-terminally processed	PPP6C	no	no	no	yes	no	no	no	no	no	no	no	no	no	126	0	0	21.9809	22.2059	21.1848	22.976	22.2627	23.2482	22.3835	22.4269	23.04	21.9278	21.7199	21.1322	17.4454	19.0888	18.2663	20.4584	19.713	20.9374	19.3583	19.516	19.009	17.351	18.329	18.6596	1.04131	18.106	17.6746	19.568	19.4529	20.2674	21.3329
O00748;O00748-2	Cocaine esterase	CES2	no	no	no	no	yes	no	no	no	no	no	no	no	no	26	0	0	20.8699	21.1936	18.4571	17.0276	18.4914	19.4443	20.5274	20.495	20.4305	21.484	22.2657	22.1829	1.06251	1.16961	1.0359	1.17773	1.1291	1.07108	1.05889	1.18075	1.14323	1.17901	1.09075	1.10139	1.1424	1.05821	1.16878	1.08951	1.06782	1.05188	17.2207
O00750	Phosphatidylinositol 4-phosphate 3-kinase C2 domain-containing subunit beta	PIK3C2B	no	yes	no	yes	yes	no	no	yes	no	no	no	no	no	14	0	0	1.01833	1.1797	1.09296	14.9645	14.1715	16.9582	14.8212	1.16	15.044	15.1079	16.782	16.7881	15.9742	1.19828	14.9973	1.11266	1.05313	1.15554	16.8482	14.9954	16.2427	1.19785	1.18066	16.1865	1.19344	1.10434	1.1199	1.03559	1.01753	1.08723	15.7745
O00754-2;O00754	Lysosomal alpha-mannosidase;Lysosomal alpha-mannosidase A peptide;Lysosomal alpha-mannosidase B peptide;Lysosomal alpha-mannosidase C peptide;Lysosomal alpha-mannosidase D peptide;Lysosomal alpha-mannosidase E peptide	MAN2B1	no	no	no	no	no	no	no	no	no	no	no	yes	no	102	0	0	23.2776	23.1826	23.2614	20.2745	20.2398	20.3734	22.0978	23.444	22.5962	25.5151	25.1878	25.1549	1.08106	16.6003	1.0069	17.4693	18.7111	18.697	20.2734	20.7011	21.2047	20.8873	21.06	20.7692	1.08217	1.19638	1.17936	1.14648	1.0974	1.0371	19.8957
O00762;O00762-2;O00762-3;O00762-4	Ubiquitin-conjugating enzyme E2 C	UBE2C	no	no	no	no	no	no	no	no	no	no	no	no	no	123	0	0	1.09405	1.16964	17.5447	22.6356	21.5198	21.2148	21.2443	22.0405	21.6763	1.10866	1.15205	1.0324	1.00798	1.15284	1.169	1.04705	1.00255	1.18857	1.19889	1.1282	18.0301	1.02045	1.08251	1.02386	1.11963	1.05515	1.18707	19.2667	17.9414	18.272	18.4544
O00764;O00764-3;O00764-2	Pyridoxal kinase	PDXK	no	no	no	yes	no	no	no	no	no	no	no	no	no	106	0	0	26.0344	26.4245	25.8572	25.1095	25.1463	25.1379	25	25.2656	24.9955	26.2026	26.5134	26.2609	22.5665	21.6221	21.8609	1.14534	19.7216	20.0416	21.2751	20.9872	21.421	22.4945	22.4753	21.1143	23.0155	23.4017	23.1741	21.2483	20.6829	21.7976	23.168
O00767	Acyl-CoA desaturase	SCD	no	no	yes	no	yes	no	no	no	no	no	no	no	no	90	0	0	1.01001	1.03523	1.00663	1.10036	1.14557	1.03337	1.06392	1.1466	1.09179	1.03276	1.11478	1.16151	1.03285	1.0136	1.00487	20.5467	1.12315	1.01792	1.03825	1.00808	18.6997	19.7528	20.0113	19.3587	1.02267	1.04467	1.01239	20.6394	19.9207	20.3908	19.8724
O14494	Lipid phosphate phosphohydrolase 1	PPAP2A	no	yes	yes	no	no	no	no	no	no	no	yes	yes	yes	3	4	17.6629	17.0638	1.07837	1.01127	1.16456	1.14967	1.15867	1.18976	1.04913	1.03411	1.00312	1.06405	1.05719	23.354	22.6756	22.7628	20.5916	20.5627	21.7143	22.6496	22.4888	22.8862	19.4225	18.4045	18.4283	22.7765	22.3876	22.0976	20.3249	20.5711	21.0893	20.776
O14497;O14497-2;O14497-3	AT-rich interactive domain-containing protein 1A	ARID1A	no	no	no	no	no	no	no	yes	no	no	no	no	no	89	0	0	1.1942	1.18974	1.02547	1.12782	1.07802	11.4806	1.15051	1.12481	1.05541	1.13749	1.12454	1.02759	1.0864	1.01658	1.03593	1.05293	1.11612	1.11741	1.018	1.07174	1.12323	1.10983	1.10838	16.1404	1.1927	1.10238	1.18067	1.15293	1.05233	1.00403	1.08796
O14519-2;O14519;O75956	Cyclin-dependent kinase 2-associated protein 1;Cyclin-dependent kinase 2-associated protein 2	CDK2AP1;CDK2AP2	no	no	no	no	no	no	no	no	no	no	no	no	no	36	0	0	1.15663	1.1763	1.16685	1.13159	1.04482	1.19075	1.19733	1.18753	1.07132	1.04799	1.16432	1.03507	1.19734	1.05486	1.00417	1.00217	1.10802	1.07951	1.17977	1.19824	1.06071	1.1466	1.14809	1.12959	1.06221	1.15994	1.03146	1.1181	1.07918	1.02421	1.09066
O14521-2;O14521;O14521-4;O14521-3	Succinate dehydrogenase [ubiquinone] cytochrome b small subunit, mitochondrial	SDHD	no	no	yes	no	no	no	yes	no	no	no	no	no	no	22	0	0	1.0648	1.11655	1.03407	1.05955	1.19558	1.14623	1.04512	1.12599	1.17863	1.14213	1.06129	1.11049	1.09547	1.16434	1.12571	1.07313	1.04682	1.19781	1.09486	1.03377	1.03232	1.07577	1.15678	1.13092	19.7517	1.11008	1.17085	1.10635	20.626	23.4604	21.5439
O14523;O14523-2	C2 domain-containing protein 2-like	C2CD2L	no	yes	yes	no	yes	no	no	no	no	no	no	no	no	7	1	3.06592	16.2593	1.06297	1.18384	1.07324	1.09921	1.10584	16.9134	1.18909	1.16767	1.14438	1.00484	1.06901	18.3798	15.9285	1.05238	1.15768	1.03424	17.2626	15.6211	1.11707	1.14829	1.08035	1.03559	1.17568	1.10415	1.13071	1.1537	17.4929	16.2216	17.4719	1.18252
O14524-2;O14524	Transmembrane protein 194A	TMEM194A	no	no	yes	no	no	no	no	yes	no	no	yes	yes	yes	15	3	12.848	1.1223	1.05037	1.10578	1.08202	1.15771	1.05001	1.06076	1.07533	1.07768	1.17538	1.01504	1.18571	17.5435	1.11803	1.03608	1.18312	1.05073	1.13429	1.02	1.1717	1.06873	1.13699	1.02453	1.01046	1.00031	1.11934	1.18018	1.19253	1.02548	1.03651	1.16192
O14530;O14530-2	Thioredoxin domain-containing protein 9	TXNDC9	no	no	no	yes	no	no	no	yes	no	no	no	no	no	65	0	0	20.9021	20.4488	21.6987	22.8583	21.8704	22.1933	22.1257	20.5081	21.8193	18.5432	19.6287	19.7364	17.2276	18.5381	1.16604	19.1143	17.6781	20.347	18.2649	18.5213	1.0729	1.11872	1.04526	1.03187	17.4957	1.07522	17.6635	21.9967	20.0368	20.8907	20.2343
O14545;O14545-2	TRAF-type zinc finger domain-containing protein 1	TRAFD1	no	no	no	no	no	no	no	no	no	no	no	no	no	49	0	0	18.8026	18.2929	18.1289	20.3794	19.8179	19.2993	17.4647	19.6018	19.1349	16.7373	16.9022	16.3817	1.00487	1.19405	1.16403	1.07771	1.15285	1.18737	1.08516	1.0748	1.02555	1.11333	1.19871	1.09075	1.19293	1.17597	1.0281	1.02845	1.10191	16.1298	16.4659
O14548	Cytochrome c oxidase subunit 7A-related protein, mitochondrial	COX7A2L	no	no	no	no	no	no	yes	no	no	no	no	no	no	85	0	0	1.1426	1.16289	1.0264	1.19755	1.05321	1.09524	1.10163	1.08832	1.0736	1.14007	1.15346	1.06678	18.9398	19.675	20.0316	1.16572	1.06153	1.0593	1.00246	1.04114	1.03008	1.03352	1.12155	1.14354	19.7625	1.07936	19.7697	21.6223	23.0252	23.3792	19.5104
O14561	Acyl carrier protein, mitochondrial	NDUFAB1	no	no	no	no	no	no	yes	no	no	no	no	no	no	124	0	0	21.0901	21.4186	21.9273	21.2048	19.9773	20.3637	22.493	22.346	19.5659	21.5258	21.9584	21.6609	1.03248	1.05597	19.8713	1.16558	20.2766	20.1272	1.09782	1.11738	1.02937	1.00899	1.02585	1.05984	1.07248	1.0289	1.12532	19.1779	19.9211	1.07571	20.6892
O14562	Ubiquitin domain-containing protein UBFD1	UBFD1	no	no	no	no	no	no	no	no	no	no	no	no	no	69	0	0	24.2661	23.9507	24.441	21.7341	22.2303	22.114	21.2962	22.3939	21.3283	20.3042	20.6343	20.7115	1.04783	1.08577	18.5489	1.10951	1.00088	1.05351	1.02551	1.08707	1.09888	1.05062	1.17286	1.06306	1.09394	1.01595	1.16282	1.1199	1.01599	1.16509	1.12431
O14576-2;O14576	Cytoplasmic dynein 1 intermediate chain 1	DYNC1I1	no	no	no	yes	no	no	no	no	no	no	no	no	no	27	0	0	20.1609	20.073	20.6212	16.6668	1.00569	17.3792	18.0509	18.6668	19.0876	19.0112	1.03755	18.6274	22.6428	22.3116	22.6041	1.05021	1.18861	1.18933	18.2117	18.3859	15.6883	1.07573	1.04772	1.18014	19.5108	18.1942	18.5067	1.03643	1.11036	1.07076	16.7724
O14578-4;O14578;O14578-3;O14578-2	Citron Rho-interacting kinase	CIT	no	no	no	yes	no	no	no	no	no	yes	no	no	no	77	0	0	1.0672	1.01355	1.10052	1.00432	15.0042	13.9379	1.12092	1.05547	1.09437	1.05867	1.02609	1.07017	15.0003	1.17275	18.4663	20.3406	18.9433	18.3693	18.7021	18.8549	18.9116	13.5269	1.18259	14.0443	15.0431	14.6883	17.086	23.2691	20.6072	21.359	18.7003
O14579;O14579-2;O14579-3	Coatomer subunit epsilon	COPE	no	no	no	yes	no	yes	no	no	no	no	no	no	no	130	0	0	24.0454	23.7402	24.2189	24.7405	24.8626	24.5339	24.8681	25.6048	24.8563	26.0255	25.6114	24.5115	24.7177	23.9336	24.1458	24.6931	24.9015	24.8864	24.1135	24.1643	24.389	24.3343	25.3022	25.548	21.2332	22.6533	21.4781	23.5764	22.8895	23.6988	25.1991
O14617-2;O14617-3	AP-3 complex subunit delta-1	AP3D1	no	no	no	yes	no	yes	no	no	no	no	no	no	no	133	0	0	16.295	16.259	16.2809	15.3436	15.8249	16.3597	1.0966	1.04366	1.16119	1.16761	1.15445	1.12068	19.4149	18.3439	19.4591	17.4312	17.9458	18.0107	18.1369	1.14312	17.3217	1.16266	16.4893	15.8464	17.9257	18.0099	17.9619	17.7712	1.12345	17.0202	17.1654
O14617-5;O14617;O14617-4	AP-3 complex subunit delta-1	AP3D1	no	no	no	yes	no	yes	no	no	no	no	no	no	no	133	0	0	21.8159	22.332	21.8943	21.9452	21.5992	22.3041	22.4586	21.5383	21.3621	22.0335	22.2642	22.2927	25.8993	24.8233	25.3157	24.4386	23.8546	24.1115	24.5163	24.4466	24.3052	22.635	22.8418	22.8372	25.0692	23.9107	24.2203	24.1758	22.3129	22.9116	23.9808
O14618	Copper chaperone for superoxide dismutase	CCS	no	no	no	yes	no	no	no	no	no	no	no	no	no	66	0	0	20.1649	20.6322	20.2164	21.5464	20.6005	20.6243	21.543	22.3471	21.5494	23.6857	24.5978	24.5767	1.05997	1.05282	1.18225	1.11012	1.11064	1.07853	1.01813	1.04557	1.12648	20.3942	20.5674	20.5219	1.06839	1.19925	1.07704	1.04945	1.03933	1.09116	1.08486
O14639-6	Actin-binding LIM protein 1	ABLIM1	no	no	no	yes	no	no	no	no	no	no	no	no	no	66	0	0	17.224	17.6623	17.682	18.0414	17.6152	19.6852	16.55	16.768	16.7083	18.6607	19.3077	19.0956	17.5443	17.7952	17.8456	16.2631	15.244	16.8219	14.8378	1.05367	16.4687	17.1189	1.03731	15.242	22.7552	23.1525	22.5983	21.4783	22.0487	22.2292	18.8692
O14641	Segment polarity protein dishevelled homolog DVL-2	DVL2	no	yes	no	yes	no	no	no	yes	no	no	no	no	no	44	0	0	18.4706	19.8259	18.5057	19.1321	19.2412	20.8915	16.4244	18.0497	17.1596	17.0524	17.9836	17.7937	1.15308	1.10629	1.0352	1.15861	1.16929	1.09098	1.07653	1.08987	1.19912	1.06229	1.09226	1.07191	15.2632	1.02614	1.0622	1.19129	1.0771	1.04735	1.05506
O14646-2;O14646	Chromodomain-helicase-DNA-binding protein 1	CHD1	no	no	no	yes	no	no	no	yes	no	no	no	no	no	63	0	0	1.03751	1.02077	1.059	1.13199	1.0533	1.18168	1.18963	1.14147	1.00901	1.16766	1.04596	1.09927	1.06607	1.1281	1.13119	1.02991	1.07458	1.00648	1.1237	1.03944	1.18529	1.08166	1.11828	1.18504	1.11052	1.14213	1.11921	1.07009	1.18125	1.17649	1.13891
O14647-2;O14647;O14647-3	Chromodomain-helicase-DNA-binding protein 2	CHD2	no	no	no	no	no	no	no	yes	no	no	no	no	no	58	0	0	1.07938	1.01487	13.9679	1.16894	1.14422	1.1297	1.1561	1.05107	1.13319	1.0879	1.13932	1.17659	1.12718	1.1545	1.13676	1.08227	1.02603	1.09222	1.04982	1.17249	1.03299	1.07971	1.15789	1.02604	1.07419	1.13948	1.12563	1.086	1.10277	1.1542	1.17313
O14653;O14653-2;O14653-3	Golgi SNAP receptor complex member 2	GOSR2	no	no	yes	no	yes	yes	no	no	no	no	no	no	no	106	1	3.39994	24.4966	24.4159	23.3762	20.8634	21.3818	21.9368	19.8977	18.4154	1.14733	1.15385	1.1843	1.06547	22.1055	21.6788	23.3289	24.6812	24.8879	25.0533	23.2476	23.0419	23.0202	22.9232	23.2572	23.2842	20.1982	20.2972	21.4502	22.7521	21.4727	22.9778	23.7627
O14656;O14656-2	Torsin-1A	TOR1A	no	no	no	yes	yes	no	no	yes	no	no	no	no	no	84	0	0	19.7935	20.5976	19.715	22.7086	22.9883	22.3817	20.5008	21.2904	20.5921	19.6118	19.2692	18.8873	1.17795	1.12414	1.15294	23.0157	22.3001	23.2602	21.5868	21.0079	21.0557	19.2848	20.3314	19.2617	1.05811	1.16597	17.8078	22.4686	22.4628	23.2147	22.5442
O14657	Torsin-1B	TOR1B	no	no	no	no	yes	no	no	yes	no	no	no	yes	no	75	0	0	18.4263	19.52	19.577	23.2424	22.615	23.139	22.1599	22.2214	21.9412	21.8243	21.226	21.0256	1.1074	1.12782	1.04749	1.19571	19.235	1.17993	17.3853	16.8814	19.323	1.1863	18.7294	18.1246	1.09458	1.00023	1.10811	19.5575	19.7898	20.4468	20.6848
O14662-4;O14662-3	Syntaxin-16	STX16	no	no	yes	yes	no	yes	no	no	no	no	no	no	no	66	1	3.7406	1.06453	1.11221	17.0841	19.3957	16.9463	1.11045	1.00039	1.10421	1.09071	1.15489	1.07211	1.06745	20.2645	19.4945	19.5424	21.0705	21.6845	21.8944	22.1376	21.8238	21.1717	21.5916	21.7097	21.7174	16.8413	1.16658	1.19761	18.0379	19.7584	20.7882	19.6742
O14668	Transmembrane gamma-carboxyglutamic acid protein 1	PRRG1	no	no	yes	no	no	no	no	no	no	no	yes	no	no	0	3	16.065	1.16319	1.10062	1.15048	1.13671	1.13218	1.14596	1.18187	1.06197	1.05068	1.12063	1.17718	1.16502	1.12305	1.09142	18.2709	1.06808	18.7757	1.15229	20.8849	21.5218	21.2052	20.8789	20.8882	21.0258	1.09388	1.14385	1.13235	1.10385	1.02481	1.08287	19.7575
O14672;O14672-2	Disintegrin and metalloproteinase domain-containing protein 10	ADAM10	yes	yes	yes	no	no	yes	no	no	no	yes	yes	yes	yes	127	4	26.3328	1.04689	1.00338	1.1673	1.15818	1.08194	1.17478	1.06287	1.16635	1.02334	16.7141	18.3907	17.717	1.11346	1.04288	1.02728	19.115	18.6789	19.1196	21.2723	21.0558	20.6407	22.8966	23.3414	22.9062	1.02529	1.09108	1.0548	19.6785	20.1989	20.2048	18.147
O14678	ATP-binding cassette sub-family D member 4	ABCD4	no	no	yes	no	no	no	no	no	no	no	no	no	no	2	1	4.72521	1.12508	1.17658	1.14071	1.06294	1.06619	1.12029	1.08585	1.0045	1.07685	1.13245	1.02844	1.07519	16.7006	16.6367	16.7151	18.5475	19.6659	19.8227	19.2081	19.799	19.4686	20.3544	20.337	20.4616	1.10178	1.08333	1.10605	1.11184	1.18967	16.8744	1.18991
O14686;O14686-3	Histone-lysine N-methyltransferase 2D	KMT2D	no	no	no	no	no	no	no	yes	no	no	no	no	no	17	0	0	1.09448	1.16241	1.02195	1.00819	1.11851	1.15616	1.07174	1.05454	1.15981	1.09122	1.15553	1.1233	1.15137	1.00376	1.11538	1.03038	1.10487	1.19303	1.10878	1.0014	1.06877	1.15913	1.19542	14.9096	1.16339	1.17599	1.08003	1.07027	1.13624	1.15223	1.00097
O14713;O14713-2	Integrin beta-1-binding protein 1	ITGB1BP1	no	yes	no	yes	no	no	no	yes	no	no	no	no	no	2	0	0	1.09114	1.18686	1.17486	1.13177	1.1623	1.15982	19.1434	16.3347	19.1744	1.0528	1.19923	1.06593	17.2642	1.02953	1.1402	1.05362	16.7682	1.14799	17.5132	1.14302	1.04714	1.07037	1.19617	1.19563	1.07833	1.02405	1.0421	18.0075	1.19556	18.7864	1.03107
O14727-3;O14727-4;O14727-2;O14727;O14727-5;O14727-6	Apoptotic protease-activating factor 1	APAF1	no	no	no	yes	no	no	no	no	no	no	no	no	no	26	0	0	16.3231	15.778	15.9762	17.1021	16.1029	16.2112	16.8208	16.2831	16.8796	1.03393	15.1812	1.16695	1.1275	1.03516	1.18295	1.13195	1.19152	1.06948	1.12218	1.12695	1.0578	1.18877	1.14162	1.17825	1.04151	1.15252	1.09708	1.07455	1.1277	1.15163	15.311
O14730;O14730-2	Serine/threonine-protein kinase RIO3	RIOK3	no	no	no	yes	no	no	no	no	no	no	no	no	no	22	0	0	1.18566	15.8552	1.03261	15.7341	18.6044	17.964	17.3929	16.1922	1.02249	20.0714	19.4474	18.8899	21.2981	20.6845	21.1784	20.6472	21.1395	21.5164	17.9748	19.3126	19.823	20.1006	21.2197	21.1597	1.00824	1.15738	1.01201	1.19362	1.15587	15.1236	16.4957
O14732-2;O14732	Inositol monophosphatase 2	IMPA2	no	no	no	no	no	no	no	no	no	no	no	no	no	49	0	0	23.0356	1.18472	23.1279	1.16782	17.4789	1.09545	22.4542	1.16681	22.3281	18.9378	17.9102	17.9337	21.9677	1.1848	1.12843	1.12594	1.18717	1.00086	1.07952	1.03597	1.02715	1.06893	22.1924	1.01669	1.16929	23.853	23.622	23.7864	22.851	1.19404	1.1653
O14733;O14733-3;O14733-2;O14733-4	Dual specificity mitogen-activated protein kinase kinase 7	MAP2K7	no	no	no	yes	no	no	no	yes	no	no	no	no	no	30	0	0	1.14415	1.17236	1.07378	18.6229	1.18108	18.0731	17.6751	15.6593	1.14645	17.1864	1.13279	16.8899	1.13633	1.06454	1.09085	1.1714	1.00223	1.0219	1.10306	15.158	1.05274	1.13139	1.09511	1.10823	1.14477	1.05117	1.01009	1.11122	16.2705	17.175	16.1836
O14734	Acyl-coenzyme A thioesterase 8	ACOT8	no	no	no	yes	no	no	no	no	no	no	no	no	no	97	0	0	20.7515	20.9152	21.2309	1.18624	1.09122	1.02003	1.16109	20.0769	1.15361	19.8219	1.0915	1.02725	24.4099	23.9456	24.1965	1.06913	22.0037	21.6981	23.2784	23.4876	23.4105	22.3728	21.9319	21.4878	22.6897	22.9912	22.0596	21.1485	21.8471	22.3179	22.6617
O14735;O14735-3;O14735-2	CDP-diacylglycerol--inositol 3-phosphatidyltransferase	CDIPT	no	yes	yes	no	yes	yes	no	no	no	no	yes	no	no	85	2	7.47509	24.0543	24.2086	23.3412	1.106	1.01255	1.07892	1.04688	1.00413	1.16924	1.09853	1.04156	1.00258	20.3409	22.4494	20.0038	1.05671	18.6082	19.5013	20.7187	20.7625	20.3239	19.946	19.7478	22.0741	22.4958	22.3792	22.0915	21.8126	21.2951	21.9387	21.9724
O14737	Programmed cell death protein 5	PDCD5	no	no	no	no	no	no	no	no	no	no	no	no	no	135	0	0	22.7864	24.1273	23.7708	24.8176	24.4535	25.4406	24.2965	24.3909	24.3966	23.5039	23.4644	23.3761	1.0701	1.03687	1.01408	1.09029	1.00687	1.15448	19.5248	20.1977	20.7718	18.0251	18.0038	1.04562	1.05767	1.14873	1.12264	21.8802	20.9723	22.003	20.6596
O14744;O14744-2;O14744-5;O14744-3;O14744-4	Protein arginine N-methyltransferase 5;Protein arginine N-methyltransferase 5, N-terminally processed	PRMT5	no	no	no	yes	no	yes	no	yes	no	no	no	no	no	135	0	0	20.856	21.5564	21.9037	23.5755	23.2829	23.8028	21.2629	20.5656	20.5618	22.1764	22.2533	22.1709	22.2563	22.0889	22.3638	23.8321	23.8972	24.1402	22.7738	23.7416	23.4222	21.5767	21.2237	21.6556	15.9516	16.363	16.349	20.4615	20.3638	21.1536	20.0237
O14745;O14745-2	Na(+)/H(+) exchange regulatory cofactor NHE-RF1	SLC9A3R1	no	yes	no	yes	no	no	no	no	no	no	no	no	no	133	0	0	23.1668	22.8538	23.5056	22.5961	21.6938	22.729	22.37	22.9294	22.8235	22.5038	22.7106	22.2747	1.15938	1.08123	1.16411	19.1182	20.0244	20.5825	18.3579	20.062	21.4002	22.6324	22.7699	22.457	18.9485	18.8248	1.15289	21.9901	19.815	21.3986	20.8074
O14763;O14763-2;O14763-3	Tumor necrosis factor receptor superfamily member 10B	TNFRSF10B	yes	no	yes	no	no	no	no	no	no	yes	yes	no	no	21	3	18.4689	20.9439	20.9091	21.3999	18.2367	17.4823	18.9895	16.4214	1.0972	17.0878	19.6217	18.8941	19.6771	23.6267	23.9308	23.8403	25.0871	24.7474	23.8272	25.4085	25.1468	25.5678	24.9289	24.9872	25.0686	23.8947	24.2976	23.7681	22.0588	21.5779	22.8625	21.3318
O14773;O14773-2	Tripeptidyl-peptidase 1	TPP1	no	no	no	no	no	no	no	no	no	no	no	yes	no	105	0	0	23.3861	24.3898	24.0883	23.0749	23.4267	23.0718	24.4467	24.945	24.3706	24.4546	24.4653	23.711	21.3657	19.4423	20.6046	22.0399	22.738	22.7736	21.9088	21.3501	22.4014	22.1906	22.6303	22.52	18.8975	18.8478	16.1928	20.7732	20.9672	21.5323	22.192
O14776-2;O14776;Q5VWI1	Transcription elongation regulator 1	TCERG1	no	no	no	no	no	no	no	yes	no	no	no	no	no	139	0	0	1.11489	17.0231	1.00491	1.11721	1.07681	1.17759	1.01537	1.09728	1.06319	1.13619	1.14284	1.1538	20.172	19.0611	19.7944	18.6292	1.18738	16.3312	1.0505	1.16892	1.13601	1.06911	13.2389	1.04053	19.4618	19.516	19.4118	18.2856	1.0971	15.4019	1.14272
O14777	Kinetochore protein NDC80 homolog	NDC80	no	no	no	no	no	no	no	yes	no	no	no	no	no	67	0	0	1.18405	1.05755	1.0926	18.6921	18.822	18.6791	1.05044	1.09362	1.13818	1.19438	1.16819	1.18194	1.01993	1.19958	1.04781	1.00935	1.05955	1.08679	1.19086	1.03441	1.14946	1.17468	1.17323	1.152	1.09357	1.1567	1.02879	15.2793	1.18189	1.02836	1.10493
O14782	Kinesin-like protein KIF3C	KIF3C	no	no	no	yes	no	no	no	no	no	no	no	no	no	37	0	0	14.6742	16.0022	16.5932	15.0491	1.12933	14.7273	17.9548	16.657	17.3743	16.5407	14.3403	13.9322	17.1504	16.2729	17.865	1.00957	1.13943	1.05794	19.9418	19.8468	20.0655	1.06992	13.8246	1.16737	18.4292	1.0338	17.9979	1.1178	1.09649	15.3033	19.2959
O14786;O14786-2	Neuropilin-1	NRP1	yes	yes	yes	no	no	no	no	no	yes	yes	yes	yes	yes	36	4	22.0463	15.4423	17.5681	1.13633	1.06184	1.13653	1.15124	1.12492	1.13152	1.1126	1.10036	1.14405	1.05425	1.08225	1.05206	16.2739	17.2788	17.7078	1.11262	19.3373	19.0546	19.8013	1.06562	1.08743	1.10944	1.00943	1.19861	1.03034	16.8465	17.6098	18.1867	17.6111
O14787-2;O14787	Transportin-2	TNPO2	no	no	no	yes	no	no	no	yes	no	no	no	no	no	123	0	0	20.3021	21.1605	19.8506	20.7721	21.0247	21.0882	21.6283	21.2826	21.6015	22.5207	22.5453	22.2457	17.158	1.07173	1.15534	18.8216	18.6121	18.4903	16.7647	17.8299	18.2438	1.03424	15.9439	16.1941	17.7013	1.09916	1.04119	16.4422	1.01495	17.3085	20.6209
O14792	Heparan sulfate glucosamine 3-O-sulfotransferase 1	HS3ST1	no	no	no	no	no	yes	no	no	no	no	no	no	no	4	0	0	1.16932	1.15971	1.19079	1.13755	1.16887	1.00006	1.18857	1.19281	1.1714	1.00539	1.00884	1.06553	1.07797	1.00442	1.05051	1.11871	1.19334	1.00444	1.05255	1.16376	1.06418	1.01852	1.19471	1.17177	17.8825	1.09364	18.2134	1.16895	1.14704	1.16541	1.09318
O14795;O14795-2	Protein unc-13 homolog B	UNC13B	no	yes	no	yes	no	no	no	no	no	no	no	no	no	9	0	0	1.07971	1.05521	1.14988	14.8374	14.1273	16.9087	15.7953	15.3384	1.03516	14.449	1.09199	15.6028	14.0165	1.01304	1.1947	1.0643	1.10532	1.12484	1.116	1.1188	1.19468	1.01557	1.16406	1.10732	1.03599	1.1855	1.13267	14.7456	1.11749	14.2947	14.3854
O14802	DNA-directed RNA polymerase III subunit RPC1	POLR3A	no	no	no	no	no	no	no	yes	no	no	no	no	no	59	0	0	1.0554	1.04885	1.16041	1.11656	1.0995	1.14473	1.14367	1.0921	1.17188	1.01175	1.11826	1.03695	1.16401	1.04552	1.16585	18.3834	17.0436	16.6048	15.4168	14.084	14.0427	1.03612	1.19308	1.07224	1.13507	1.01021	1.00537	1.01878	1.17958	1.1025	1.14573
O14807	Ras-related protein M-Ras	MRAS	no	yes	no	no	no	no	no	no	no	no	no	no	no	2	0	0	1.1039	1.05576	1.13135	1.04405	1.13916	1.16637	1.05853	1.02722	1.09798	1.14703	1.16856	1.12914	1.15874	1.03808	1.00073	1.10605	1.0205	1.16289	1.15799	18.5305	19.7996	1.17042	1.08403	17.1766	1.13423	1.0426	1.07064	1.17509	19.2286	1.00981	1.18985
O14817	Tetraspanin-4	TSPAN4	no	no	yes	no	no	no	no	no	no	no	yes	yes	yes	5	3	25.5603	20.7436	21.0842	21.1916	1.14166	1.05289	1.15007	19.1467	19.5504	19.0983	21.9395	22.7324	22.0921	1.16165	1.17596	1.17831	23.0159	23.4411	23.2622	24.6775	24.5754	24.8505	26.7714	26.7822	27.0579	1.13508	1.01362	1.07579	23.0622	23.63	23.368	22.3488
O14818;O14818-2;O14818-4;Q8TAA3-2;Q8TAA3-5;Q8TAA3	Proteasome subunit alpha type-7	PSMA7	no	no	no	yes	no	no	no	yes	no	no	no	no	no	140	0	0	25.4938	25.3479	25.7115	26.0521	26.3571	26.1345	25.751	25.6787	25.6802	25.1411	25.5144	25.3277	24.3868	23.8291	24.6093	24.8552	23.8006	24.3323	24.181	24.0215	24.0879	24.5054	24.1456	24.5715	20.5825	21.6239	20.9379	22.612	22.5068	23.0052	24.1724
O14827	Ras-specific guanine nucleotide-releasing factor 2	RASGRF2	no	yes	no	yes	yes	no	no	no	no	no	no	no	no	2	0	0	18.6494	17.9178	18.7967	13.2761	1.05071	1.18712	1.00685	1.09314	1.14603	1.09585	1.01176	1.12353	24.2964	23.5564	24.2027	20.3454	19.9169	19.8754	19.6156	19.006	19.0643	1.17692	1.06514	1.01079	23.2817	21.9697	22.7374	19.9108	17.9197	19.1726	17.9216
O14828	Secretory carrier-associated membrane protein 3	SCAMP3	no	no	yes	no	no	no	no	no	no	no	yes	no	no	135	2	6.92694	25.6843	25.8503	25.9577	23.673	23.7068	24.3826	23.1627	22.8135	22.5461	20.725	21.334	20.9852	24.5709	24.0216	24.4799	27.7548	28.0376	28.056	27.4082	27.6474	27.6361	27.6805	27.6593	27.687	23.965	23.496	23.4584	25.6748	26.4429	26.4376	25.8755
O14828-2	Secretory carrier-associated membrane protein 3	SCAMP3	no	no	yes	no	no	no	no	no	no	no	yes	no	no	135	2	9.99716	1.09107	1.11602	1.11696	1.05565	18.4779	18.4023	17.8988	1.06448	1.1601	1.1929	1.06277	1.09142	1.19329	1.14556	1.18609	22.3678	23.5013	23.0951	23.1898	23.0366	23.2042	18.1826	20.4003	20.162	1.17188	1.15476	1.09134	22.6169	22.3299	22.5698	20.6123
O14832;O14832-2	Phytanoyl-CoA dioxygenase, peroxisomal	PHYH	no	no	no	no	no	no	no	no	no	no	no	no	no	12	0	0	21.7121	20.378	20.9867	1.19121	1.19029	1.04604	19.8574	19.3651	18.4031	20.4981	20.9453	21.2571	1.04134	1.048	1.15807	1.03235	1.18017	1.01122	1.13491	1.18166	1.19511	1.04565	1.09016	1.12753	1.14617	1.18872	1.02295	1.00692	1.07327	1.00628	1.06796
O14841	5-oxoprolinase	OPLAH	no	no	no	no	no	no	no	no	no	no	no	no	no	38	0	0	17.1239	17.4484	16.9452	1.0257	1.02117	1.10373	1.04932	1.0579	1.03524	20.8364	20.9389	20.8547	1.13428	1.10277	1.17036	1.18637	1.10319	1.03057	1.03497	1.14459	1.10133	1.11593	1.13218	1.06023	1.04397	1.19456	1.07562	1.07934	1.04612	1.08826	1.1507
O14874;O14874-3;O14874-2	[3-methyl-2-oxobutanoate dehydrogenase [lipoamide]] kinase, mitochondrial	BCKDK	no	no	no	no	no	no	yes	no	no	no	no	no	no	49	0	0	1.0633	17.0299	18.3433	1.00378	18.1939	18.1818	1.03944	1.05938	1.17704	1.0093	1.15481	1.19556	21.1188	21.5519	19.2889	19.135	21.371	19.4564	1.09363	16.2081	1.10128	1.18911	1.038	1.1181	20.0346	22.2312	19.6706	22.7488	23.1961	23.1447	21.0143
O14879	Interferon-induced protein with tetratricopeptide repeats 3	IFIT3	no	no	no	yes	no	no	yes	no	no	no	no	no	no	48	0	0	20.4982	19.6768	20.2089	21.6508	21.5486	21.7256	21.8253	22.3799	21.9777	22.7343	23.0427	22.9854	1.10295	1.15971	1.14689	1.03013	18.8651	18.4764	19.601	17.8708	17.7939	18.3773	17.8027	17.4706	1.11399	1.17778	1.12853	17.1041	1.07371	16.9459	21.5001
O14880	Microsomal glutathione S-transferase 3	MGST3	no	no	yes	no	yes	no	no	no	no	no	no	no	no	117	1	5.22104	20.6952	21.6599	21.4176	1.17867	1.10332	1.16396	1.09247	1.04395	1.09209	20.2562	19.5289	1.16353	25.1095	25.0562	25.3286	18.1644	21.7089	21.5194	22.5144	22.3481	21.8694	22.584	21.7221	21.8454	25.7523	26.349	25.9818	25.1501	25.7248	26.2077	26.606
O14893;O14893-2;O14893-3	Gem-associated protein 2	GEMIN2	no	no	no	yes	no	no	no	yes	no	no	no	no	no	36	0	0	1.0355	1.07085	1.03572	1.11093	17.3365	19.3487	1.13287	1.1197	1.16151	1.07293	1.06962	1.08908	23.2018	21.8008	22.1861	22.322	24.5572	24.0343	23.5221	23.1173	23.2955	21.469	21.7603	21.7615	1.05606	1.17212	1.04059	22.6267	21.4535	21.6408	22.108
O14896;O14896-2	Interferon regulatory factor 6	IRF6	no	no	no	yes	no	no	no	yes	no	no	no	no	no	15	0	0	1.10309	1.19814	1.08406	1.029	18.6065	1.16523	1.15857	1.1979	1.06727	21.4771	21.2092	21.0654	1.035	1.0168	1.13207	1.15197	1.0655	1.02991	1.01447	1.11129	1.06032	1.028	1.16601	1.05018	1.04693	1.00459	1.08987	1.00009	1.14453	1.03446	1.07024
O14907	Tax1-binding protein 3	TAX1BP3	no	yes	no	yes	no	no	no	yes	no	no	no	no	no	112	0	0	1.15487	20.3524	1.10738	23.0703	22.2712	23.0891	22.5438	23.045	22.3681	21.6168	21.5389	20.9175	1.09631	1.0315	1.19654	20.9614	20.7283	21.0604	1.13613	1.17551	1.18064	19.9537	1.02795	19.8261	20.1231	1.19896	1.01869	23.5218	22.5516	22.8169	1.09629
O14908;O14908-2;Q8TF64	PDZ domain-containing protein GIPC1	GIPC1	no	no	no	yes	no	no	no	no	no	no	no	no	no	112	0	0	22.6352	23.1394	23.2312	22.3854	22.7962	22.9212	22.3535	23.1413	22.8148	20.4782	21.2828	21.1775	21.0264	20.3799	20.9768	20.731	21.2295	20.7684	23.0729	23.5102	23.0955	18.3975	19.9365	20.9999	22.8186	22.8589	22.4432	23.2499	22.4321	23.3211	22.651
O14910	Protein lin-7 homolog A	LIN7A	no	yes	no	no	no	no	no	no	no	no	no	no	no	82	0	0	1.05919	1.13345	1.05068	1.15537	1.14112	1.18864	1.15329	1.06055	1.10636	1.16155	1.11106	1.19041	1.18206	1.05987	1.13187	1.19034	18.6857	17.0864	1.1906	1.15133	1.01903	1.0689	1.18447	1.1342	1.0857	1.03665	1.174	20.6085	20.358	21.6353	1.0197
O14920-4;O14920-2;O14920;O14920-3	Inhibitor of nuclear factor kappa-B kinase subunit beta	IKBKB	no	no	no	yes	no	no	no	yes	no	no	no	no	no	50	0	0	16.2202	14.6902	17.2297	21.6046	20.2518	21.6056	18.454	17.6715	17.3615	21.8491	21.7335	21.8717	1.01879	1.06952	1.10786	15.2676	16.159	15.9043	16.1324	15.3643	15.7583	16.6414	16.9443	15.9143	1.01583	1.19589	15.6462	1.14968	1.10881	18.2769	17.3412
O14925;Q5SRD1	Mitochondrial import inner membrane translocase subunit Tim23;Putative mitochondrial import inner membrane translocase subunit Tim23B	TIMM23;TIMM23B	no	no	yes	no	no	no	yes	no	no	no	yes	no	no	112	1	6.21102	1.09103	1.09061	1.08605	1.05954	1.02388	1.08801	1.18538	1.15427	1.12652	1.12606	1.14235	1.08411	1.12307	1.19496	18.0252	1.0545	1.00425	1.18134	1.11142	1.04231	1.16374	1.17243	1.00883	1.08401	19.1529	19.4128	19.4024	20.2405	21.4596	21.1279	1.0468
O14929;O14929-2	Histone acetyltransferase type B catalytic subunit	HAT1	no	no	no	yes	no	no	no	yes	no	no	no	no	no	133	0	0	20.8292	20.6145	21.0044	23.0286	22.0791	21.8732	20.6544	19.7345	19.8726	18.3321	17.3272	16.9114	1.13133	1.16521	1.13146	1.19076	1.18556	1.14815	1.08611	1.17785	1.0203	1.05413	1.0347	1.0957	1.03249	1.16256	1.02176	1.14184	1.08325	1.05263	1.0318
O14933;O14933-2	Ubiquitin/ISG15-conjugating enzyme E2 L6	UBE2L6	no	no	no	no	no	no	no	no	no	no	no	no	no	61	0	0	1.07859	20.8865	1.15083	22.7238	20.0979	23.2591	22.1222	24.0341	23.6487	22.3423	22.8719	21.6069	1.01956	1.1514	1.01209	1.14645	1.07787	1.0798	21.705	18.6028	21.0675	1.11105	1.00157	19.6871	1.0092	1.11418	1.12177	18.1163	17.7483	1.07075	22.1102
O14936-3;O14936-4;O14936;O14936-6;O14936-2;O14936-5	Peripheral plasma membrane protein CASK	CASK	no	yes	no	yes	no	no	no	yes	no	no	no	no	no	99	0	0	18.1393	16.833	18.4876	1.13555	1.15675	1.15962	1.12495	1.15767	1.01794	1.04282	1.11935	1.17719	22.2699	21.2984	22.0963	20.8619	21.3337	21.516	21.5638	21.3248	20.3164	22.3025	21.6247	21.9506	21.6409	22.2196	21.772	23.2323	23.0876	23.1109	21.0451
O14939-4;O14939;O14939-3	Phospholipase D2	PLD2	no	no	no	no	no	no	no	no	no	no	no	no	no	15	0	0	1.09489	1.15949	1.07115	1.03601	1.09632	1.11501	1.10848	1.06949	1.11558	1.0407	1.10259	1.01788	1.03509	1.08453	1.09167	17.8898	18.5488	18.1482	17.001	1.08874	15.8492	1.04467	1.04377	1.03153	16.0346	1.0485	1.0654	18.4014	18.8753	19.7059	14.5447
O14949	Cytochrome b-c1 complex subunit 8	UQCRQ	no	no	no	no	no	no	yes	no	no	no	no	no	no	108	0	0	1.02063	1.11373	1.18721	1.10071	1.04654	1.10334	1.01065	1.174	1.01894	1.08852	1.10324	1.11332	21.401	22.7191	22.788	1.00172	19.7062	20.308	1.1261	1.09163	1.13621	20.0529	19.7822	19.8568	22.6701	21.6595	21.3256	22.4768	23.7218	23.8916	20.2406
O14950	Myosin regulatory light chain 12B	MYL12B	no	no	no	no	no	no	no	no	no	no	no	no	no	140	0	0	23.9083	23.015	23.6107	24.6031	25.2981	25.2102	25.5029	25.3583	25.2799	24.4288	24.6063	24.2864	23.67	23.1789	23.7277	23.7295	24.1872	24.6829	24.2297	24.3007	23.715	20.6439	21.0872	21.4675	1.03762	1.05338	19.7394	23.8094	24.9554	25.3449	24.6522
O14964;O14964-2	Hepatocyte growth factor-regulated tyrosine kinase substrate	HGS	no	no	no	yes	no	no	no	no	no	no	no	no	no	126	0	0	22.9433	23.2506	23.3361	23.6463	23.185	23.6753	23.1294	23.4792	22.7204	21.6741	21.9559	20.9241	23.9921	23.6856	23.8385	23.1884	22.9477	23.3601	24.661	24.8848	25.1684	21.8892	22.1377	22.0392	21.7725	21.3137	21.4698	21.54	22.4641	21.6026	21.9833
O14966;O14966-2;O14966-3	Ras-related protein Rab-7L1	RAB29	no	yes	no	yes	no	yes	no	no	no	no	no	no	no	66	0	0	19.4284	21.119	20.4811	1.06402	1.19902	1.05165	1.00269	1.15108	1.01914	17.39	1.07117	1.03437	21.2883	18.9005	20.2665	21.2729	22.4044	21.9957	22.8415	22.5464	22.2279	22.6122	22.7148	22.8464	1.06867	19.7436	1.06492	20.5499	21.7137	22.0516	22.83
O14972;O14972-2	Down syndrome critical region protein 3	DSCR3	no	no	no	no	no	no	no	no	no	no	no	no	no	36	0	0	1.11844	1.02319	16.5922	1.01133	1.17675	15.7196	1.18825	1.02638	1.00915	18.8417	18.5313	18.5477	17.9891	15.4535	16.8124	1.05591	17.7315	1.05637	17.1674	16.8869	1.18184	19.3384	19.7912	20.2487	1.11195	17.4033	1.11724	1.16266	17.0162	17.044	1.08039
O14974;O14974-5;O14974-4;O14974-3;O14974-2	Protein phosphatase 1 regulatory subunit 12A	PPP1R12A	no	no	no	yes	no	no	no	no	no	no	no	no	no	130	0	0	18.964	19.5451	19.1373	21.1303	21.3877	21.8672	18.5612	19.2983	19.3064	20.1648	21.1053	20.5623	19.6662	19.7442	19.4632	21.8897	21.6039	21.7197	21.1874	21.3447	21.1551	19.7	19.1075	19.8012	23.4615	23.8446	23.3045	24.8121	23.875	23.8695	24.0564
O14976;O14976-2	Cyclin-G-associated kinase	GAK	no	no	no	yes	no	yes	no	no	no	no	no	no	no	74	0	0	19.583	17.8383	19.0655	20.9224	20.7186	20.8988	20.8203	20.273	20.8844	18.8496	19.3878	19.6528	25.2991	24.6138	25.1273	23.3271	23.2725	23.3988	23.3675	23.31	23.1225	22.4108	22.6395	22.9184	21.2282	21.0784	20.8212	20.6628	19.9909	20.7615	21.5324
O14979-3;O14979-2;O14979;REV__Q9ULL8-2;REV__Q9ULL8	Heterogeneous nuclear ribonucleoprotein D-like	HNRNPDL	no	no	no	yes	no	no	no	yes	no	no	no	no	no	138	0	0	18.6265	1.05609	1.12689	1.04985	1.0717	18.0834	18.7712	17.5689	18.5688	1.04729	17.0855	16.9497	1.1352	1.01568	17.168	24.4748	23.8248	23.8868	1.07968	1.06039	1.12649	1.16297	1.12523	1.10856	1.18897	1.06576	1.15197	1.16397	1.14696	18.6669	1.16894
O14980	Exportin-1	XPO1	no	no	no	yes	no	no	no	yes	no	no	no	no	no	140	0	0	22.8003	23.109	23.0288	23.8165	23.9293	24.2038	22.859	22.6913	22.6892	22.856	23.0895	23.1845	17.9799	17.1622	17.688	19.886	19.9823	20.4465	19.7011	20.0666	20.0343	18.9546	18.0983	19.3031	18.7164	19.1447	19.9241	21.3232	20.8587	20.6113	21.7067
O14981;O14981-2	TATA-binding protein-associated factor 172	BTAF1	no	no	no	no	no	no	no	yes	no	no	no	no	no	102	0	0	1.03723	15.1644	1.12097	16.3373	13.3312	16.0041	1.12479	1.10595	1.18657	1.09083	1.17537	1.1644	1.00108	1.05327	1.02035	1.00691	1.10374	1.12027	1.14295	1.03331	1.11357	1.18188	1.04742	1.17785	1.15615	1.12784	1.00526	1.15434	1.0875	1.17897	1.1688
O15013-7;O15013-4;O15013-5;O15013-6;O15013	Rho guanine nucleotide exchange factor 10	ARHGEF10	no	no	no	no	no	no	no	no	no	no	no	no	no	44	0	0	21.6035	21.2997	21.1555	21.4601	21.8642	22.0247	21.4224	20.5277	21.1824	19.8926	19.7501	19.2087	17.1479	17.0212	1.19478	15.2114	17.912	18.7878	16.1375	14.9353	17.0489	1.01221	1.19454	16.8541	20.4338	19.6282	20.0062	18.7173	17.7217	18.7707	20.1335
O15014	Zinc finger protein 609	ZNF609	no	no	no	no	no	no	no	yes	no	no	no	no	no	18	0	0	1.02557	1.1211	1.00502	1.01012	1.1469	1.0817	1.08392	1.19566	1.00524	1.16517	1.00949	1.0694	1.0027	1.04915	1.13898	1.07158	1.00006	1.17935	1.12543	1.09682	1.16512	1.14561	15.7968	1.0477	1.16044	1.15011	1.11714	1.17735	1.12984	1.15195	21.6338
O15015;O15015-2	Zinc finger protein 646	ZNF646	no	no	no	no	no	no	no	yes	no	no	no	no	no	0	0	0	1.19638	1.07702	1.03654	1.02713	1.03821	1.18319	1.16956	1.08595	1.01418	12.1737	1.03861	1.14849	1.01842	1.16739	1.03222	1.00113	1.03367	1.07945	14.3535	1.14057	1.09751	1.14051	1.07805	1.16497	1.1041	1.13277	1.00263	1.0424	1.07563	1.13228	1.04645
O15018;O15018-2	PDZ domain-containing protein 2;Processed PDZ domain-containing protein 2	PDZD2	no	no	no	yes	yes	no	no	yes	yes	no	no	no	no	3	0	0	1.16074	15.8983	16.9093	1.02732	1.15918	1.1233	1.19464	1.01184	1.15863	1.10076	14.3475	15.2763	13.2356	1.19686	1.11945	1.12124	14.6242	1.09676	1.07822	1.18706	1.11339	1.13081	1.16668	1.0902	15.529	1.10134	18.3553	1.16116	1.13982	1.12794	1.18471
O15020-2;O15020	Spectrin beta chain, non-erythrocytic 2	SPTBN2	no	no	no	yes	no	no	no	no	no	no	no	no	no	138	0	0	1.17391	1.08318	1.19558	17.8818	1.17854	1.03132	1.19053	1.02768	1.00796	1.08846	1.02069	1.01281	1.07739	16.0368	1.0179	17.2565	1.12495	1.19103	1.08891	1.14741	1.06889	1.16778	18.076	1.19164	1.16059	1.06981	1.17758	14.4376	20.0746	16.1274	1.02576
O15021;O15021-2;O15021-3;O15021-1;O15021-4	Microtubule-associated serine/threonine-protein kinase 4	MAST4	no	no	no	yes	no	no	no	no	no	no	no	no	no	16	0	0	1.0563	1.0975	1.16888	1.16812	1.05922	1.06658	12.6275	1.14662	1.14058	1.09357	1.17116	1.00198	1.09777	1.08414	1.11167	1.15916	13.0468	13.8224	17.1172	14.2058	13.1206	1.16493	1.15641	1.0073	1.129	1.13163	1.10966	14.8601	1.17795	1.13123	14.9155
O15027;O15027-4;O15027-5;O15027-2;O15027-3	Protein transport protein Sec16A	SEC16A	no	no	no	no	yes	yes	no	no	no	no	no	no	no	103	0	0	21.4395	21.2811	21.5637	21.0221	21.6104	22.02	21.369	21.1821	20.8125	19.957	20.9578	20.5414	22.0278	21.5901	22.0527	15.963	18.1751	18.3549	20.6376	20.4832	20.0927	17.7299	18.4758	17.544	16.6436	17.8221	16.9508	18.9766	16.2443	15.3568	18.3712
O15031;Q9Y4D7	Plexin-B2	PLXNB2	no	yes	yes	no	no	no	no	no	no	yes	no	yes	yes	128	2	10.9666	19.7036	20.3118	20.274	1.00534	15.6905	1.15196	17.2406	17.1974	16.4484	18.1679	17.0155	15.8204	18.461	18.1075	18.0626	20.8935	21.2549	21.9067	22.6741	22.4262	22.7453	22.8478	22.7389	22.9703	18.7095	19.1377	17.07	22.2412	22.8506	23.2191	21.4732
O15037	Protein KHNYN	KHNYN	no	no	no	no	no	no	no	no	no	no	no	no	no	9	0	0	1.00844	1.06622	1.09944	1.0308	14.6138	1.05629	1.19535	1.11898	1.18322	1.07156	1.04618	1.06385	1.05416	1.10969	1.17297	16.4654	18.9186	19.1504	16.8637	16.7402	14.9852	17.1961	17.1214	17.375	1.16586	1.09452	1.00233	16.5269	16.7275	17.8366	16.2486
O15040-2;O15040	Tectonin beta-propeller repeat-containing protein 2	TECPR2	no	no	no	no	no	no	no	no	no	no	no	no	no	5	0	0	1.13804	1.11135	1.12294	1.16167	1.02505	14.1885	1.18991	1.15313	14.5259	1.16145	1.07603	1.19676	1.08028	1.02168	1.12919	1.02298	1.07957	1.16295	1.12164	1.00201	16.6131	1.02154	1.00142	1.05514	1.02737	1.17899	1.06677	1.10759	1.1508	1.11268	1.19351
O15042-2;O15042;O15042-3	U2 snRNP-associated SURP motif-containing protein	U2SURP	no	no	no	no	no	no	no	yes	no	no	no	no	no	133	0	0	1.15259	1.02068	1.01509	1.16046	1.13004	1.12631	1.15714	12.7125	1.03442	1.14651	1.14368	1.08865	1.03777	1.13846	1.12919	15.7852	1.08196	1.08424	1.02815	1.13469	1.12501	1.15152	1.13597	1.11924	1.18135	1.175	1.01048	1.00488	1.08542	1.03921	1.13292
O15047	Histone-lysine N-methyltransferase SETD1A	SETD1A	no	no	no	no	no	no	no	yes	no	no	no	no	no	39	0	0	1.04472	1.02862	1.09099	1.19222	1.12666	1.02293	1.07449	1.11267	1.11888	1.16638	1.12484	1.0422	1.04081	1.13992	1.1364	1.12042	1.01029	1.01574	1.15495	1.06996	1.08046	1.17341	1.08254	1.0186	1.12913	1.10108	1.13092	1.04032	1.15078	1.11704	1.00348
O15049	NEDD4-binding protein 3	N4BP3	no	no	no	no	no	no	no	no	no	no	no	no	no	7	0	0	1.06676	13.2969	1.04011	1.0125	1.16459	1.19489	1.17095	1.12418	1.05633	1.07237	14.4236	1.05162	18.7573	18.2036	18.7238	1.06953	1.0913	1.05567	1.15387	1.04694	1.05763	1.18623	14.0455	14.1447	18.4346	17.731	16.2277	1.05629	1.05189	1.13456	1.14432
O15056-2;O15056;O15056-3	Synaptojanin-2	SYNJ2	no	yes	no	yes	no	no	no	no	no	no	no	no	no	27	0	0	1.07328	1.03493	1.03768	14.5926	16.7122	15.8125	18.2716	16.0341	1.04512	1.19452	1.07879	1.03236	19.0831	19.0977	19.2099	19.7787	18.5273	18.5126	20.7899	20.234	20.3657	14.3025	14.6583	1.03308	17.281	17.5573	20.2796	20.9852	19.0159	19.3605	20.4581
O15061;O15061-3	Synemin	SYNM	no	no	no	yes	no	no	no	no	no	no	no	no	no	24	0	0	20.0826	19.5973	20.4987	17.3631	19.1708	18.685	19.1427	19.0306	18.2351	19.5276	20.1471	19.3748	22.8377	22.3633	22.9414	1.13891	1.12176	1.13451	15.556	15.0603	15.4077	1.19398	1.06772	1.12802	22.8154	24.2223	23.7824	17.6673	17.0584	19.3734	15.9616
O15063	Uncharacterized protein KIAA0355	KIAA0355	no	no	no	no	no	no	no	no	no	no	no	no	no	4	0	0	1.03547	1.11571	1.06786	1.16171	1.14183	1.08558	1.07142	1.17379	1.06632	1.08601	1.14331	1.03518	1.11441	1.04928	1.07971	18.1598	25.1361	17.3053	16.9477	17.1293	17.5913	16.5969	15.6219	15.6526	1.16776	1.07554	1.0949	15.2086	16.5894	17.3309	17.0218
O15066;O15066-2	Kinesin-like protein KIF3B;Kinesin-like protein KIF3B, N-terminally processed	KIF3B	no	no	no	yes	no	no	no	no	no	no	no	no	no	47	0	0	17.4708	17.8124	16.7259	19.1012	18.8028	18.8776	18.6282	18.0927	18.6704	15.964	16.2444	17.0618	1.09725	1.1545	1.02914	16.9959	1.00933	1.08692	16.245	1.18789	1.1663	1.06147	1.15512	1.04264	1.02213	1.11178	1.1039	18.3344	16.4339	17.758	18.7174
O15067	Phosphoribosylformylglycinamidine synthase	PFAS	no	no	no	yes	no	no	no	no	no	no	no	no	no	137	0	0	21.7023	21.8223	21.542	23.9508	23.6407	23.9458	21.3229	20.994	20.9326	22.0966	22.0189	22.0355	1.19622	1.03694	1.16227	17.2287	17.8555	17.9281	15.3402	1.09725	15.1838	1.13723	1.0129	1.07823	1.01734	1.10279	1.04726	17.4747	16.1446	18.9435	17.5264
O15075-2;O15075	Serine/threonine-protein kinase DCLK1	DCLK1	no	no	no	no	no	no	no	no	no	no	no	no	no	15	0	0	1.00355	1.1965	1.08121	16.5296	15.8522	17.3783	1.05323	1.1189	1.19351	1.11765	1.11795	1.06682	1.15421	1.13669	1.18434	18.1725	18.5132	16.8888	1.15898	1.13343	1.17254	1.07834	1.04895	1.12012	1.18864	1.04869	1.15232	17.4074	1.1556	15.4683	1.10542
O15078;O15078-2	Centrosomal protein of 290 kDa	CEP290	no	no	no	yes	no	no	no	yes	no	no	no	no	no	10	0	0	12.7047	1.14332	1.06805	1.18831	1.18	1.19571	1.02688	1.07441	1.18017	1.09153	1.14233	1.07716	18.2626	18.0726	17.9363	19.0033	18.9997	18.2502	17.6851	18.193	18.7544	11.3749	13.8587	1.19403	1.1676	1.11685	1.09846	18.3106	1.00338	16.4521	15.9506
O15084;O15084-4;O15084-1;O15084-2	Serine/threonine-protein phosphatase 6 regulatory ankyrin repeat subunit A	ANKRD28	no	no	no	no	no	no	no	yes	no	no	no	no	no	75	0	0	16.977	15.6318	16.3865	20.6175	20.4126	21.1394	18.7397	18.1457	18.4774	13.4016	1.06353	16.7673	1.16815	1.17541	17.0357	17.0714	1.09022	16.4871	1.08777	1.11858	1.02133	1.14439	1.00066	1.03502	1.12945	1.13143	1.11318	17.5403	1.02137	16.4825	17.3728
O15085	Rho guanine nucleotide exchange factor 11	ARHGEF11	no	no	no	yes	no	no	no	no	no	no	no	no	no	40	0	0	14.3687	15.5132	15.9138	16.1193	16.2098	17.7061	17.6716	16.5168	15.398	17.8149	17.3037	15.9063	1.00916	1.11871	1.02898	1.04315	16.7498	1.11565	15.1731	15.9873	1.17215	1.09452	1.15482	1.15564	17.8746	18.8167	18.86	17.3787	19.0425	19.3763	19.3817
O15091-2;O15091;O15091-4;O15091-3	Mitochondrial ribonuclease P protein 3	KIAA0391	no	no	no	no	no	no	yes	no	no	no	no	no	no	86	0	0	1.16883	1.19488	1.16302	15.8602	1.19735	17.4619	1.03052	1.09409	1.18007	16.3837	1.1104	1.049	1.01606	1.0593	1.02687	20.4281	21.5349	21.679	1.01802	1.16715	1.09445	15.067	14.703	1.13713	1.07919	1.14938	1.04075	20.426	19.1919	17.8665	14.4906
O15111	Inhibitor of nuclear factor kappa-B kinase subunit alpha	CHUK	no	no	no	yes	no	no	no	yes	no	no	no	no	no	40	0	0	16.6616	1.13213	1.12944	19.1937	18.7592	18.5303	15.4149	17.6194	15.5324	16.5959	17.5969	16.4214	1.11554	15.7216	1.02115	1.1524	14.8939	1.11954	1.19796	1.01803	1.19305	1.13558	1.01932	1.05252	1.15205	1.05984	1.07881	16.9625	1.0474	20.0153	1.094
O15116	U6 snRNA-associated Sm-like protein LSm1	LSM1	no	no	no	yes	no	no	no	no	no	no	no	no	no	92	0	0	21.347	22.257	21.3109	23.0635	22.1876	22.6652	22.349	22.7745	22.4519	21.8054	21.9155	21.4483	20.3912	19.4919	20.1563	22.1059	23.0083	21.7792	19.6923	19.6375	19.8216	1.02017	1.059	1.02807	1.17063	1.14795	1.02735	20.461	19.972	20.1272	21.4048
O15118	Niemann-Pick C1 protein	NPC1	no	no	yes	no	no	no	no	no	no	no	no	yes	yes	106	2	8.72929	21.6983	21.6677	21.6649	20.8033	20.3978	20.879	21.6135	21.5873	21.2998	22.6178	22.6462	22.8219	22.0797	21.6302	21.7668	26.1275	25.351	25.3838	25.4655	25.4649	25.5791	25.9513	25.9564	25.6679	19.9422	19.4861	19.3235	22.9428	23.6997	23.9473	23.115
O15121	Sphingolipid delta(4)-desaturase DES1	DEGS1	no	no	yes	no	yes	no	yes	no	no	no	yes	no	no	50	2	7.1476	21.5932	22.0838	22.3573	18.4724	1.04626	1.01849	1.14411	1.18111	1.11763	1.06071	1.07909	1.12225	22.8483	22.6192	22.7615	20.9412	21.26	21.4736	21.5645	22.5468	21.93	21.0135	19.9644	20.0723	21.5073	21.684	20.8821	22.1935	21.184	22.2797	22.8996
O15126;O15126-2	Secretory carrier-associated membrane protein 1	SCAMP1	no	no	yes	no	no	yes	no	no	no	no	yes	no	no	113	2	7.5877	23.197	23.2479	23.9715	1.00703	18.1368	18.5506	18.3977	18.31	17.9137	1.05733	1.04829	1.14993	21.9975	20.1426	22.2241	23.8334	24.4875	24.4246	24.5232	24.4597	24.6485	22.5427	22.5583	21.8275	21.6222	20.9029	21.4307	22.5991	23.0939	24.0345	23.1868
O15127	Secretory carrier-associated membrane protein 2	SCAMP2	no	no	yes	no	no	yes	no	no	no	no	yes	no	no	105	2	8.25552	24.4982	24.6904	24.7265	1.03472	1.08316	1.06693	1.15286	1.08978	1.19666	1.02985	1.19717	1.1062	22.8436	21.1155	22.0728	24.5683	24.5099	23.6246	25.0763	25.2665	25.0225	25.2314	25.1451	25.0767	21.8252	22.1999	22.0455	24.0223	24.0145	24.5189	23.1192
O15143	Actin-related protein 2/3 complex subunit 1B	ARPC1B	no	no	no	yes	no	no	no	no	no	no	no	no	no	138	0	0	23.9056	23.6699	23.3889	24.8257	25.0323	25.3008	25.4099	24.8403	25.1601	24.3062	24.3686	24.347	23.7133	23.5271	23.7935	23.1362	24.0267	24.2666	23.8989	23.7819	23.8574	22.3893	22.6763	23.0496	25.0346	25.3051	25.0782	24.9263	24.9228	25.2834	25.2896
O15144	Actin-related protein 2/3 complex subunit 2	ARPC2	no	no	no	yes	no	no	no	no	no	no	no	no	no	138	0	0	23.0221	23.3125	23.1738	24.9386	24.9539	25.8476	25.1671	24.903	24.8246	25.2281	24.7831	24.5481	23.0747	23.3093	22.6102	23.5583	23.8276	24.6111	23.8874	23.9753	23.8388	22.8565	22.9532	23.4068	24.4369	25.3763	24.5088	24.5092	24.8386	25.3951	24.6473
O15145	Actin-related protein 2/3 complex subunit 3	ARPC3	no	no	no	yes	no	no	no	no	no	no	no	no	no	139	0	0	24.5233	24.125	24.7896	26.3842	26.5746	26.7037	25.7638	26.3942	26.0935	25.1719	24.936	24.9049	24.5666	24.4793	24.3465	23.7278	24.6891	25.0109	23.788	24.1651	23.8011	21.1491	22.2466	21.591	26.0258	26.4579	25.5245	25.6518	26.3946	26.6787	26.6235
O15155;O15155-2	BET1 homolog	BET1	no	no	yes	no	yes	yes	no	no	no	no	no	no	no	46	1	4.25521	1.07629	1.01351	1.01521	19.92	1.01105	19.1688	1.01406	1.19483	1.03612	1.14544	1.06518	1.05417	21.797	1.05458	21.374	24.5508	25.0572	24.915	23.7152	24.1418	24.1151	24.1529	24.3894	23.9017	1.04875	1.17119	1.113	22.4046	22.5614	1.14648	20.972
O15156;O15156-2	Zinc finger and BTB domain-containing protein 7B	ZBTB7B	no	no	no	no	no	no	no	yes	no	no	no	no	no	33	0	0	1.0011	1.05994	1.10168	1.03105	1.13058	1.17144	1.11923	1.08232	1.03752	1.00263	1.16249	1.18462	1.18038	1.05897	1.10867	1.01688	1.00401	1.03784	1.12309	1.09919	1.00772	1.10925	1.10238	1.05343	1.04191	1.12404	1.1465	1.00381	1.02719	1.09925	1.06226
O15160;O15160-2	DNA-directed RNA polymerases I and III subunit RPAC1	POLR1C	no	no	no	no	no	no	no	yes	no	no	no	no	no	107	0	0	20.5328	20.8693	1.01604	20.9727	20.9248	21.0195	19.6965	1.05435	1.13405	17.7113	1.0777	17.359	20.0426	17.7806	20.4049	20.4292	19.3657	19.6113	16.9325	16.4923	1.14902	1.11388	1.12495	1.19821	19.7338	1.18818	1.08376	19.9552	18.6026	19.0166	17.4982
O15162-2;O15162	Phospholipid scramblase 1	PLSCR1	no	yes	yes	no	no	no	no	yes	no	no	no	no	no	47	2	12.8867	22.7919	21.683	22.3616	1.054	17.5995	1.19404	18.0907	18.4036	17.6657	20.1283	20.5443	19.8706	23.5301	21.9974	23.3323	21.3275	23.127	21.677	24.9118	24.7532	25.1649	25.3845	25.7796	25.6875	22.6168	22.8221	22.5579	23.813	22.8036	24.1412	22.5768
O15164-2;O15164	Transcription intermediary factor 1-alpha	TRIM24	no	no	no	yes	no	no	no	yes	no	no	no	no	no	87	0	0	1.02032	1.17036	1.12245	1.02181	1.13934	1.00828	1.1742	1.01276	1.11424	1.0635	1.09458	1.16773	1.02754	1.1359	1.18259	1.18638	1.11535	1.11868	1.03323	1.12851	1.12016	1.09739	1.17571	1.16198	1.03377	1.02689	1.05726	1.19547	1.08833	1.06937	1.17512
O15173;O15173-2	Membrane-associated progesterone receptor component 2	PGRMC2	no	no	yes	no	no	no	no	no	no	no	yes	no	no	137	2	6.69319	24.3939	24.0969	24.6179	20.9807	18.372	19.0816	18.7644	1.05715	1.01445	18.5096	18.0697	17.9243	22.9704	22.7359	23.2776	21.9929	22.3951	23.501	24.1051	24.2001	23.8536	23.3211	23.5073	23.1875	22.9758	22.1851	23.3641	23.4317	23.9723	24.6018	25.2416
O15178;O15178-2	Brachyury protein	T	no	no	no	no	no	no	no	yes	no	no	no	no	no	0	0	0	23.5284	23.8947	23.5021	24.2759	24.2662	23.9246	23.8954	24.0441	23.6902	22.8015	21.9159	22.4305	19.0127	16.9807	18.7908	21.1294	20.2084	19.597	20.7988	20.6554	20.6381	19.0955	1.18342	1.06503	19.9141	20.2663	19.5497	21.9107	20.9515	21.2701	22.2903
O15182	Centrin-3	CETN3	no	no	no	yes	no	no	no	yes	no	no	no	no	no	4	0	0	1.08698	1.13697	1.02802	1.16651	1.18074	1.14181	1.0868	1.0017	1.08807	1.00946	1.09972	1.03893	1.12773	1.18941	18.0295	18.7661	18.0422	19.4575	1.09921	1.09341	1.02488	1.18451	1.16416	1.1973	1.08595	1.13834	1.11866	1.03674	1.00536	1.09057	1.12759
O15194-2;O15194	CTD small phosphatase-like protein	CTDSPL	no	no	no	no	no	no	no	yes	no	no	no	no	no	3	0	0	1.07797	1.131	1.1169	1.12799	1.08865	1.12399	1.05528	1.00515	1.17166	1.08548	1.1317	1.1747	1.06765	1.19788	1.04114	1.10496	1.06146	1.06366	1.08711	1.10712	1.06295	1.03375	1.00244	1.06581	1.08654	1.1337	1.03458	1.06006	1.16598	1.01237	1.09568
O15212	Prefoldin subunit 6	PFDN6	no	no	no	no	no	no	no	no	no	no	no	no	no	122	0	0	22.7118	24.081	23.8419	24.9976	24.3583	24.9939	24.4926	23.6303	23.9882	24.0262	24.157	23.66	22.3094	21.9654	22.4177	24.8071	24.9853	24.8053	22.9268	22.4857	21.1436	20.9766	21.7812	21.7305	20.1729	20.8066	19.6556	21.116	21.7569	23.0073	22.7069
O15213	WD repeat-containing protein 46	WDR46	no	no	no	no	no	no	no	yes	no	no	no	no	no	82	0	0	1.11914	1.00008	1.1722	1.1476	1.18285	1.04555	1.02133	1.08153	1.02021	1.18697	1.09599	1.1033	1.12849	1.13546	1.12012	1.04807	1.01828	1.14937	1.15612	1.03644	1.02858	1.10594	1.14116	1.00295	1.08451	1.10432	1.04542	1.10014	1.14405	1.11925	1.0863
O15226;O15226-2	NF-kappa-B-repressing factor	NKRF	no	no	no	no	no	no	no	yes	no	no	no	no	no	77	0	0	1.08383	1.00269	1.15415	1.02074	1.09873	1.02022	1.08707	1.05333	1.05392	1.091	1.01279	1.07055	1.17214	1.13999	1.0612	17.7516	1.17423	17.1157	1.0228	1.07294	1.06445	1.1671	1.15702	1.01672	1.17974	1.0138	1.19347	1.06655	1.15077	1.14502	1.14093
O15228;O15228-2	Dihydroxyacetone phosphate acyltransferase	GNPAT	no	no	no	no	no	no	no	no	no	no	no	no	no	99	0	0	20.7712	21.3635	20.3936	19.0348	18.588	19.7283	18.5743	17.4818	15.7418	16.8153	17.1009	16.1941	16.4684	18.1084	17.4024	17.9401	18.8139	18.6067	18.6566	17.409	17.6587	16.0743	16.822	15.2917	1.12199	1.18345	1.04958	1.07238	1.12734	15.9661	18.2286
O15230;O15230-2	Laminin subunit alpha-5	LAMA5	no	no	no	no	no	no	no	no	yes	no	no	yes	no	81	0	0	1.04974	17.8237	10.1716	1.08795	1.09831	1.15597	15.099	14.6452	14.2486	14.7558	16.3952	15.8928	1.07531	1.14411	1.16643	16.274	15.9385	15.2366	16.0565	16.9091	15.8196	18.968	18.9965	18.7945	1.01021	1.14961	18.4206	16.4891	14.999	16.6407	16.0433
O15231;O15231-3;O15231-4;O15231-7;O15231-5;O15231-2	Zinc finger protein 185	ZNF185	no	no	no	yes	no	no	no	no	no	no	no	no	no	57	0	0	1.08215	1.15616	1.15476	1.11638	1.17742	1.16498	1.0162	15.5984	1.09653	16.5987	14.175	1.1536	1.09916	1.17545	1.14221	1.17407	1.12096	1.13601	1.14876	1.16362	1.19499	16.3896	16.1195	16.953	1.04602	1.08794	1.09029	1.07886	16.0816	16.1285	18.4542
O15234	Protein CASC3	CASC3	no	no	no	yes	no	no	no	yes	no	no	no	no	no	25	0	0	1.17988	13.3457	1.06004	1.06236	1.13449	1.19282	1.01774	1.05458	1.13735	1.01187	14.7577	1.13842	16.1032	1.0197	1.00884	17.708	18.7434	19.373	1.17055	1.13118	1.07038	1.17131	1.08604	1.09562	1.06669	1.08331	1.13529	1.07405	1.03908	1.18359	1.00025
O15235	28S ribosomal protein S12, mitochondrial	MRPS12	no	no	no	no	no	no	yes	no	no	no	no	no	no	46	0	0	1.12714	1.16309	1.16099	1.10379	1.08696	1.17689	1.15702	1.1505	1.16989	1.04935	1.07173	1.02777	22.6849	21.2196	22.9646	1.19432	1.12896	1.03597	1.19036	1.19297	1.06187	1.16189	1.19513	1.07255	1.04101	1.1892	1.13735	21.7246	21.3459	22.607	1.06181
O15239	NADH dehydrogenase [ubiquinone] 1 alpha subcomplex subunit 1	NDUFA1	no	no	yes	no	no	no	yes	no	no	no	no	no	no	0	1	7.20146	1.14477	1.03584	1.11271	1.02147	1.0746	1.06729	1.05502	1.00112	1.17943	1.05824	1.19362	1.13205	1.11838	1.0548	1.16197	1.1907	1.12024	1.10893	1.12495	1.09658	1.12371	1.08103	1.16652	1.0197	1.00011	1.18772	1.00763	1.04794	1.04365	1.09003	1.16599
O15243	Leptin receptor gene-related protein	LEPROT	no	no	yes	no	no	yes	no	no	no	no	yes	no	no	2	3	14.5193	1.10258	1.02992	1.09251	1.1356	1.17083	1.1766	1.12034	1.00421	1.07428	1.07214	1.0708	1.00874	20.6736	1.15051	20.5518	21.3617	21.1829	21.9271	23.5581	23.7965	23.6274	21.3415	21.0671	21.2289	1.03557	1.03753	1.09799	1.03763	19.792	20.5697	20.7386
O15247	Chloride intracellular channel protein 2	CLIC2	no	no	yes	yes	no	no	no	no	no	no	no	no	no	9	1	5.21824	17.4984	1.14492	1.04754	1.13453	1.13026	1.04871	22.3633	23.0403	22.5805	19.3183	19.3887	20.1554	1.11895	1.16556	1.19868	1.02857	1.12861	1.04633	19.9555	18.3483	20.7781	18.9203	18.8338	19.3323	1.19609	1.12234	1.01249	1.11071	1.085	1.17785	22.0227
O15254;O15254-2	Peroxisomal acyl-coenzyme A oxidase 3	ACOX3	no	no	no	no	no	no	no	no	no	no	no	no	no	46	0	0	18.3252	17.3741	17.9856	19.8777	19.7335	21.5337	18.884	17.8243	17.9402	18.8429	19.3267	17.8637	1.13046	1.1284	14.8132	19.5341	17.5696	16.2097	17.2783	16.3371	16.1642	15.6434	1.01614	16.0647	1.02137	1.00525	1.06951	1.00436	1.12526	1.18638	14.6018
O15258	Protein RER1	RER1	no	no	yes	no	no	yes	no	no	no	yes	no	no	no	132	0	0	21.1435	22.3442	22.5206	1.19943	1.06163	18.5213	1.05264	18.1992	1.06253	1.072	1.1091	1.04609	23.957	23.5563	23.37	25.0369	24.6461	25.6012	24.6972	24.6421	24.386	24.4361	24.2607	24.3451	21.7345	19.8995	1.06792	23.2066	22.6633	23.2997	23.8677
O15260-2;O15260;O15260-3	Surfeit locus protein 4	SURF4	no	no	yes	no	yes	yes	no	no	no	no	no	no	no	136	1	2.74173	25.4786	25.2937	24.7461	22.284	20.6909	22.0633	19.2702	19.6393	18.3855	20.6713	20.633	20.8971	26.3955	26.3785	25.9294	26.3556	26.6487	26.6731	24.6799	24.8593	24.8821	27.3084	27.027	27.8012	25.0582	25.0004	23.8766	24.5646	24.2779	24.6682	25.2644
O15269;O15269-2	Serine palmitoyltransferase 1	SPTLC1	no	no	yes	no	yes	no	no	no	no	no	no	no	no	131	1	3.31958	21.2365	21.97	22.2588	22.0245	21.4415	22.0377	19.0838	17.4661	16.4937	21.1864	18.7282	18.7147	20.8585	20.1677	20.634	24.2951	23.7711	23.2797	23.8743	23.4192	23.4379	22.8617	22.8838	23.2714	19.4736	19.3272	18.1615	22.7718	20.987	22.6489	23.5462
O15270	Serine palmitoyltransferase 2	SPTLC2	no	no	yes	no	yes	no	no	no	no	no	no	no	no	109	1	4.02193	16.827	16.0546	17.0584	18.4723	17.3724	18.1242	1.07066	1.01391	1.14777	1.01711	1.16935	1.0707	1.19156	1.0853	1.16185	20.0611	19.4013	20.1312	16.3323	17.4815	16.2856	1.01677	1.08307	1.12545	1.0853	1.12495	1.14515	1.10167	1.09503	1.03076	16.6334
O15294;O15294-3;O15294-2;O15294-4	UDP-N-acetylglucosamine--peptide N-acetylglucosaminyltransferase 110 kDa subunit	OGT	no	yes	no	yes	no	no	yes	yes	no	no	no	no	no	128	0	0	17.9638	18.0534	18.3356	19.6432	18.9671	20.197	17.1194	17.8984	18.0695	17.1669	17.4645	18.1353	1.11607	1.13606	1.15893	17.6275	15.9822	17.2198	20.06	1.09516	14.9237	1.03696	1.0958	1.19532	1.1129	1.06497	1.15735	1.18111	1.13752	16.7535	16.7133
O15305;O15305-2	Phosphomannomutase 2	PMM2	no	no	no	yes	no	no	no	no	no	no	no	no	no	109	0	0	24.5957	24.3403	24.7374	24.8422	24.7502	24.681	23.5629	23.7254	23.8623	24.2765	24.3929	24.1781	20.5744	18.3954	19.191	19.0395	19.229	19.2313	19.92	20.1476	20.3848	1.12813	19.9548	19.8197	20.2801	22.5218	22.0269	20.3486	20.0252	21.5529	22.8494
O15320-8;O15320-3;O15320-10;O15320;O15320-6;O15320-4;O15320-5;O15320-7;O15320-2;O15320-9;A4FU28;Q86UF2;A4D2H0;Q8IX94;P0CG41;Q8IX95	cTAGE family member 5	CTAGE5	no	no	yes	no	yes	no	no	no	no	no	yes	no	no	76	1	4.05364	18.9809	19.344	19.9613	16.067	17.1575	17.9818	1.1695	1.14692	1.01574	17.435	1.08275	15.2817	18.8249	18.2771	18.9532	18.338	17.2343	17.3719	17.2461	17.3669	16.8766	19.4564	19.6339	19.0644	1.18951	1.06331	1.06553	18.3534	16.8775	17.4608	17.7468
O15321-2;O15321	Transmembrane 9 superfamily member 1	TM9SF1	no	no	yes	no	no	no	no	no	no	no	yes	yes	yes	61	3	13.5404	1.12894	17.0988	1.08445	1.18255	1.0553	1.00796	1.13556	1.12726	1.17443	1.04506	1.00448	1.09098	18.2895	1.04355	1.10348	1.05929	19.6725	17.7911	20.233	20.4133	20.581	21.8924	21.3954	22.4569	1.1499	1.14084	1.02805	20.6529	22.1023	21.234	22.6618
O15327	Type II inositol 3,4-bisphosphate 4-phosphatase	INPP4B	no	no	no	no	no	no	no	no	no	no	no	no	no	30	0	0	15.8719	17.1668	17.1352	18.3868	16.2299	18.5462	1.13478	13.8203	13.5774	15.803	1.07478	14.9917	1.18923	1.18832	1.05868	1.03269	1.07094	1.12489	1.05659	1.05185	1.00946	1.01906	1.17132	1.10678	1.19645	1.19564	1.02769	1.0426	1.0772	15.0302	1.14296
O15344;O15344-2	E3 ubiquitin-protein ligase Midline-1	MID1	no	no	no	yes	no	no	no	no	no	no	no	no	no	34	0	0	18.8814	18.5026	18.068	19.9044	18.3785	20.9836	20.8426	20.2642	20.1337	1.1662	1.0491	1.07707	20.52	19.9325	20.3293	22.848	23.0036	22.9419	22.3418	22.2179	22.6028	1.15193	1.06779	1.11515	18.3163	18.4949	1.17981	21.1987	20.6549	20.4547	20.7929
O15347	High mobility group protein B3	HMGB3	no	no	no	yes	no	no	no	yes	no	no	no	no	no	136	0	0	1.13208	1.00726	1.04503	22.4265	23.011	23.7874	24.5909	24.2716	23.334	22.1115	21.4941	21.3319	1.18504	1.19325	1.13617	1.17168	21.2623	22.4512	19.8362	20.3088	20.0619	1.195	1.1393	1.11876	1.14	1.03508	1.0492	20.6543	1.02199	1.11414	21.6774
O15355	Protein phosphatase 1G	PPM1G	no	no	no	yes	no	no	no	no	no	no	no	no	no	139	0	0	21.9805	21.5771	21.9197	23.6002	23.4013	24.0753	20.3531	18.1481	17.7807	1.05538	1.1076	1.08711	1.01894	1.17664	1.01162	1.08441	1.09682	1.0351	1.18958	1.12593	1.12376	1.10656	1.15532	1.07504	1.05221	1.00699	1.14405	17.4137	1.09751	17.8567	1.05485
O15357;O15357-2	Phosphatidylinositol 3,4,5-trisphosphate 5-phosphatase 2	INPPL1	no	no	no	yes	no	no	no	no	no	no	no	no	no	81	0	0	15.2915	15.9346	17.1575	19.3408	18.7467	19.5742	18.1129	18.1126	18.7944	20.8666	20.6056	20.9245	1.07522	1.15251	1.07459	1.05969	1.18739	16.1891	1.01556	15.5409	16.0677	15.9982	16.0094	16.0729	14.4358	1.11336	1.12886	1.01765	15.3298	16.8317	17.253
O15371-3;O15371;O15371-2	Eukaryotic translation initiation factor 3 subunit D	EIF3D	no	no	no	yes	no	no	no	no	no	no	no	no	no	139	0	0	20.0179	20.2726	20.0785	21.5131	22.0877	22.0802	20.405	19.1594	20.1073	20.4435	21.1122	19.6936	25.482	25.3317	25.6544	26.9412	26.9152	27.1176	25.7224	25.4552	25.9476	24.7485	24.9016	25.0233	21.3025	21.1242	20.8828	23.6979	23.2915	23.6709	23.8208
O15372	Eukaryotic translation initiation factor 3 subunit H	EIF3H	no	no	no	yes	no	no	no	no	no	no	no	no	no	131	0	0	21.5756	20.693	20.7719	21.2252	22.3225	22.255	20.6349	20.8864	20.7898	21.0262	20.8777	21.3565	25.4578	25.2586	25.34	26.4683	26.381	26.495	25.0059	25.1684	25.3274	24.5152	24.5777	24.8186	20.8152	21.0402	19.0585	23.4347	23.6041	23.6041	23.1407
O15374-4;O15374-2;O15374-5;O15374;O15374-3	Monocarboxylate transporter 5	SLC16A4	no	yes	yes	no	no	no	no	no	no	no	yes	no	yes	1	2	11.1538	1.13955	1.1509	1.0619	1.02945	1.03516	1.07202	1.11192	1.06604	1.10703	1.02835	1.05952	1.19911	1.12464	1.15122	1.0699	1.07001	1.14916	1.01073	17.9555	18.5576	18.1632	1.1612	1.1751	1.09994	1.17052	1.07803	1.07849	1.02917	1.11544	1.07953	17.7388
O15379;O15379-2	Histone deacetylase 3	HDAC3	no	no	no	yes	no	no	no	yes	no	no	no	no	no	67	0	0	1.08766	1.12657	1.11597	1.00249	1.19535	1.1059	1.18582	1.05477	1.09118	1.05787	1.13715	1.14131	1.11799	1.06416	1.02647	1.00138	1.06584	1.067	1.07652	1.07517	1.0241	1.02456	1.02232	1.049	1.07717	1.09718	1.11549	1.03054	1.17812	1.16225	1.04384
O15381;O15381-5;O15381-2;O15381-3;O15381-4	Nuclear valosin-containing protein-like	NVL	no	no	no	no	no	no	no	yes	no	no	no	no	no	64	0	0	1.12234	1.11091	1.17088	1.09403	1.09103	1.03297	1.0614	1.18784	14.1891	1.01548	1.01858	1.02903	1.15145	1.00813	1.09973	1.15062	1.18731	1.13243	1.06902	1.1071	1.01452	1.09107	1.03948	1.17258	1.15473	1.14932	1.10411	18.5876	1.02818	1.14374	1.02879
O15382;O15382-2	Branched-chain-amino-acid aminotransferase, mitochondrial	BCAT2	no	no	no	yes	no	no	yes	no	no	no	no	no	no	113	0	0	23.9044	23.5886	23.7171	22.8255	23.3526	23.6941	22.1479	22.2757	20.266	22.2535	21.2932	19.8496	1.09947	1.09865	1.13436	1.00804	1.05421	1.13071	1.16491	1.03836	1.03344	1.12346	1.04619	1.16789	1.03927	1.11456	1.13147	1.16061	1.00418	1.06304	20.3061
O15392-7;O15392-6;O15392-5;O15392-4;O15392-3;O15392;O15392-2	Baculoviral IAP repeat-containing protein 5	BIRC5	no	no	no	yes	no	no	no	yes	no	no	no	no	no	26	0	0	1.16697	1.10788	1.14087	1.00184	1.05701	1.17811	1.17268	1.17924	1.04656	1.08471	1.04899	1.0942	1.14443	1.13649	1.09682	1.07597	1.09438	1.18094	1.01848	1.09662	1.12172	1.09919	1.12811	1.19386	1.11872	1.06577	1.04408	20.7535	1.11611	1.09515	1.003
O15394;O15394-2	Neural cell adhesion molecule 2	NCAM2	no	yes	yes	no	no	no	no	no	no	no	yes	yes	yes	8	3	20.7493	1.01609	1.16639	1.15111	1.18569	1.09958	1.06859	1.18057	1.17771	1.17164	15.9625	15.7847	15.9574	1.06526	1.11803	1.15052	1.1366	1.03267	1.16722	1.1813	1.16545	1.12803	21.4983	21.4386	21.1903	14.1	1.09773	1.11139	1.09219	1.02129	1.08984	1.01775
O15397;O15397-2	Importin-8	IPO8	no	no	no	yes	no	no	no	yes	no	no	no	no	no	110	0	0	18.6625	18.8699	18.889	20.2831	19.3087	20.5076	19.496	19.2283	18.8613	18.4351	18.559	18.2984	1.1498	1.07032	1.04272	1.04749	1.01486	15.1155	17.1804	1.09174	1.05572	1.13109	1.0401	13.8247	1.04127	1.10184	1.13084	16.1429	15.4123	17.3792	18.4467
O15400-2;O15400	Syntaxin-7	STX7	no	no	yes	no	no	no	no	no	no	no	yes	no	no	135	2	6.17673	24.3014	24.3623	24.514	21.6774	21.6755	22.4951	22.6009	22.8688	21.8937	21.1476	20.8936	20.1778	25.2879	24.6699	24.8663	26.141	26.7044	27.0235	26.4642	26.6245	26.7076	25.5682	25.4646	25.3757	23.0065	23.6428	23.2765	25.2018	26.0135	26.1846	24.9798
O15427	Monocarboxylate transporter 4	SLC16A3	no	yes	yes	no	no	no	no	no	no	no	yes	no	no	78	2	11.1315	21.8579	21.6663	22.2511	17.1288	1.13729	16.7209	18.5221	17.2292	16.8882	1.05595	16.6339	1.07035	23.657	22.6142	23.1422	21.4666	22.1635	23.1435	23.5023	24.1603	23.8055	21.9669	22.1982	21.6707	22.6381	23.1642	23.2614	23.7023	22.9678	24.2971	22.5569
O15438;O15438-4;O15438-2;O15438-5	Canalicular multispecific organic anion transporter 2	ABCC3	no	no	yes	no	no	no	no	no	no	no	yes	no	yes	50	4	27.1018	14.2953	1.1078	1.11081	1.01883	1.09774	1.13675	1.05929	1.10111	1.15547	1.02658	1.18705	1.10698	17.2619	17.2676	16.5659	1.00129	1.14024	1.1909	17.0477	16.4654	16.7793	19.5201	19.2372	19.2915	16.1112	16.3972	16.2092	1.07424	1.12215	15.5576	1.02675
O15439;O15439-2;O15439-3	Multidrug resistance-associated protein 4	ABCC4	no	no	yes	no	no	no	no	no	no	no	yes	yes	yes	70	3	22.2129	1.10964	1.03719	1.12892	1.1325	1.03392	1.08382	1.17807	1.01275	1.01539	1.12238	1.0837	1.00943	1.185	1.13166	1.14222	1.18979	1.04561	1.05572	17.1294	16.6569	17.2688	19.976	20.5782	20.0144	1.19405	1.00865	1.07469	1.10575	1.07046	1.188	15.5378
O15446;O15446-2	DNA-directed RNA polymerase I subunit RPA34	CD3EAP	no	no	no	no	no	no	no	yes	no	no	no	no	no	88	0	0	1.13925	1.08625	1.08299	1.17387	1.05166	1.08688	1.11958	1.05618	1.12771	1.17407	1.13721	1.11906	18.2942	16.7417	17.0969	17.0236	1.07269	1.09886	1.13008	1.10839	1.06411	1.14817	1.13001	1.10246	1.15152	1.07389	1.15643	1.01025	1.07911	1.00672	1.04598
O15455;O15455-2	Toll-like receptor 3	TLR3	yes	no	yes	no	yes	no	no	no	no	yes	yes	yes	yes	4	4	22.8138	1.115	1.01233	1.05448	1.15081	1.17538	1.15038	1.03111	1.19888	1.07062	1.12922	1.14222	1.18589	1.09225	17.3045	1.19555	1.09029	15.7075	15.6817	18.222	18.8673	19.5445	19.7294	19.9295	19.7012	1.14393	1.1625	1.00353	1.07938	1.13473	1.14603	1.19379
O15460-2	Prolyl 4-hydroxylase subunit alpha-2	P4HA2	no	no	no	no	yes	no	no	no	no	no	no	yes	no	96	0	0	24.8245	25.281	24.9595	24.4382	24.1237	24.5705	24.8586	24.8189	24.7377	21.6428	21.7084	21.7774	23.8995	23.5127	23.7642	21.7902	21.8853	21.6337	23.7877	23.6045	23.8771	18.5103	16.7202	19.5942	23.4486	23.2471	23.0756	24.8015	23.627	23.9983	25.9393
O15479	Melanoma-associated antigen B2	MAGEB2	no	no	no	no	no	no	no	no	no	no	no	no	no	5	0	0	1.06376	1.12143	1.17486	17.2217	1.04727	18.822	1.09617	1.14213	1.17174	1.07932	1.09866	1.19703	1.16847	1.1811	1.00757	25.5445	25.9161	26.0741	20.9482	20.6459	20.6864	1.06098	1.13009	1.08922	1.11332	1.08111	1.12289	22.1767	20.8408	21.7654	17.44
O15484	Calpain-5	CAPN5	no	no	no	no	no	no	no	no	no	yes	no	no	no	28	1	4.90801	1.05735	1.14556	1.15377	1.00532	1.06726	1.16842	1.16128	1.06232	1.14562	1.13437	1.14247	1.1469	1.03005	1.14826	1.08438	18.1071	15.9242	18.9215	21.1307	20.9331	20.9863	17.9991	17.6496	18.2478	1.05756	1.06962	1.06158	18.145	1.09008	19.3218	17.8003
O15488-2	Glycogenin-2	GYG2	no	no	no	no	no	no	no	no	no	no	no	no	no	0	0	0	1.16268	1.1403	1.04687	1.09756	1.01071	1.01646	1.1151	1.0096	1.12858	1.13333	1.17694	1.18937	17.3048	1.00368	17.4031	21.0533	22.1961	22.2458	20.2295	20.2092	20.8985	23.8799	23.8643	23.9102	1.19977	1.07372	1.18003	21.5192	18.2908	17.8564	1.15746
O15498;O15498-2	Synaptobrevin homolog YKT6	YKT6	no	no	no	yes	no	yes	no	no	no	no	no	no	no	123	0	0	23.4902	23.3605	23.7115	22.6575	23.0141	22.9127	24.5772	24.4302	24.5467	21.7536	20.9702	20.0292	21.4352	18.9912	21.4679	22.2026	21.3058	21.9888	24.0306	24.0272	24.5649	20.4807	21.86	20.6573	22.0915	20.5607	22.3439	21.7036	19.8499	21.314	24.6429
O15504;O15504-2;O15504-3	Nucleoporin-like protein 2	NUPL2	no	no	no	no	no	no	no	yes	no	no	no	no	no	56	0	0	1.13818	1.19577	1.14961	1.17586	1.15432	1.08404	1.14888	1.02882	1.14041	1.00489	1.07194	1.11686	1.15883	1.05399	1.06065	19.0664	17.5161	19.3623	1.07274	1.08353	1.13378	1.02282	1.11793	1.09674	1.13609	1.18405	1.15681	1.09342	1.03051	15.7698	1.16076
O15511;O15511-2	Actin-related protein 2/3 complex subunit 5	ARPC5	no	no	no	yes	no	no	no	no	no	no	no	no	no	136	0	0	24.1197	24.0764	24.0666	24.8159	24.8266	24.9956	25.0064	25.0581	25.1935	24.0469	24.7576	24.2777	22.64	23.4554	23.2138	18.8125	19.9528	23.162	20.0342	21.2261	21.12	21.8833	20.8514	20.1496	25.4629	25.5553	25.4753	24.9941	24.9916	25.323	25.013
O15514	DNA-directed RNA polymerase II subunit RPB4	POLR2D	no	no	no	no	no	no	no	yes	no	no	no	no	no	72	0	0	1.06739	17.4916	1.02008	1.04813	1.03869	18.2173	1.11027	18.4868	18.1657	1.06674	1.03385	1.15434	1.14435	1.17919	1.12625	1.15896	1.13837	1.16991	1.17844	1.01329	1.19484	1.11124	1.08375	1.00001	1.0718	1.15317	1.04752	1.08301	1.00915	1.00462	1.00357
O15523;O15523-2;O15523-3	ATP-dependent RNA helicase DDX3Y	DDX3Y	no	no	no	yes	no	no	no	yes	no	no	no	no	no	141	0	0	1.00815	1.05854	1.03143	1.13693	16.0561	1.15486	1.01364	1.06468	1.08605	1.04249	1.19917	1.07507	1.16608	1.0934	18.613	19.0792	18.1532	18.6695	21.6398	21.3445	21.5602	1.03277	1.15656	1.01591	1.02692	1.03633	1.1656	1.00245	16.6212	16.5431	19.5809
O15525	Transcription factor MafG	MAFG	no	no	no	no	no	no	no	yes	no	no	no	no	no	9	0	0	19.6499	19.7441	1.14828	1.15991	1.05473	1.01233	1.12918	1.01259	1.16256	1.12546	1.11689	1.03962	1.1736	1.02518	1.14481	20.1928	1.00592	1.05701	1.08668	1.06463	1.00294	1.09388	1.11738	1.07877	1.16395	1.02982	1.00777	1.04493	1.09031	18.0864	1.01059
O15530;O15530-3;O15530-4;O15530-5;Q6A1A2	3-phosphoinositide-dependent protein kinase 1;Putative 3-phosphoinositide-dependent protein kinase 2	PDPK1;PDPK2P	no	yes	no	yes	no	no	no	yes	no	no	no	no	no	39	0	0	21.5437	21.4807	21.088	18.7681	18.5639	19.6912	19.2655	18.6181	18.7389	20.3391	19.5459	20.367	21.6848	20.0119	21.3362	16.9528	18.7458	17.3036	1.08776	16.4809	16.2743	1.13602	1.02886	1.05701	18.7289	19.5224	20.0807	19.7259	21.3366	22.0362	17.9009
O15533;O15533-3;O15533-2;O15533-4	Tapasin	TAPBP	no	no	yes	no	yes	no	no	no	no	no	no	no	no	92	1	3.45706	22.6897	23.1214	23.437	1.0494	1.13271	1.1558	17.3758	17.6174	1.19235	18.0636	1.09535	1.02928	23.6763	23.9714	23.9861	21.3417	22.078	22.3632	24.3409	23.8852	23.5279	23.2757	23.7074	23.3006	23.3037	24.483	23.7483	22.4827	23.9214	23.4885	25.247
O15541;Q8IZP6	RING finger protein 113A	RNF113A	no	no	no	no	no	no	no	no	no	no	no	no	no	36	0	0	17.9752	18.4887	1.00549	1.00942	17.3342	19.7224	20.3147	19.6537	19.0358	1.11685	1.0134	16.9255	1.1368	1.01076	1.17764	1.07795	1.06714	1.09461	1.04106	1.03291	1.02659	1.19175	1.10356	1.12298	1.02448	1.12244	20.5388	1.08756	1.17948	1.11726	1.09497
O15550;O14607-5	Lysine-specific demethylase 6A	KDM6A	no	no	no	no	no	no	no	yes	no	no	no	no	no	14	0	0	1.18172	1.0294	1.02019	1.13228	1.12344	1.04855	1.14093	1.14673	1.02715	1.16616	1.17203	1.13214	1.07603	1.0073	1.14827	1.08094	1.0469	1.01216	1.055	1.19819	1.06522	1.00821	1.15362	1.09878	1.10146	1.08711	1.19012	1.04122	1.06021	1.10519	1.19341
O15551;O95484;P56747	Claudin-3	CLDN3	no	yes	yes	no	no	no	no	no	no	no	yes	no	yes	59	3	20.2378	1.16707	1.0675	1.07412	1.12844	1.03996	1.18412	1.00844	1.17245	1.12102	1.11584	1.10274	1.0253	1.18306	1.03471	1.02758	1.18339	1.14711	1.02041	1.05167	1.00657	1.13809	21.325	20.7268	20.8299	1.16962	1.13041	1.0775	1.09199	18.6385	1.14213	1.18001
O15554	Intermediate conductance calcium-activated potassium channel protein 4	KCNN4	no	yes	yes	no	no	no	no	no	no	no	yes	no	no	4	3	16.116	1.12978	1.08882	1.17258	1.00206	1.19877	1.01036	1.17775	1.14698	1.1605	1.12197	1.10763	1.02302	22.2035	21.9707	22.0884	17.0709	1.08941	17.4705	19.7858	20.3337	21.2289	18.402	18.4863	1.12439	21.1202	20.236	18.9464	16.8328	1.11639	18.0157	16.9959
O43143	Pre-mRNA-splicing factor ATP-dependent RNA helicase DHX15	DHX15	no	no	no	no	no	no	no	yes	no	no	no	no	no	141	0	0	18.2538	18.4133	17.6055	20.8758	20.2079	21.0152	17.7653	1.01673	1.12483	1.05901	16.5231	1.0573	19.873	18.8653	19.3058	20.1109	18.5245	16.4042	16.3959	1.10938	1.02733	1.00624	1.01517	1.01275	1.15457	1.04524	1.14154	1.02808	1.08344	17.1417	16.8304
O43148;O43148-2	mRNA cap guanine-N7 methyltransferase	RNMT	no	no	no	no	no	no	no	yes	no	no	no	no	no	112	0	0	1.09808	18.5552	1.06689	1.04103	1.18353	1.03278	1.07727	1.18781	1.07486	1.19614	1.01018	1.08459	1.15007	1.16617	1.16942	1.1175	1.12979	1.02425	1.15124	1.10242	1.06541	1.14172	1.12552	1.19747	1.09908	1.14201	1.11732	1.13576	1.02818	1.07449	1.1692
O43149;O43149-3;O43149-2	Zinc finger ZZ-type and EF-hand domain-containing protein 1	ZZEF1	no	no	no	no	no	no	no	no	no	no	no	no	no	40	0	0	1.03458	12.9462	12.8839	16.6596	17.8014	18.9346	14.7858	15.0663	13.6289	1.18386	14.5728	13.9282	13.9726	14.7634	1.07908	17.1826	15.6831	17.3508	13.7731	11.5448	1.14982	1.19084	12.6138	13.5827	1.0116	1.09212	1.05966	1.13264	14.5875	14.9668	13.7815
O43150-2	Arf-GAP with SH3 domain, ANK repeat and PH domain-containing protein 2	ASAP2	no	yes	no	yes	no	yes	no	no	no	no	no	no	no	47	0	0	21.6857	21.5187	21.5872	21.1634	21.5693	22.9523	22.948	22.7462	22.8987	1.15911	15.6066	1.19303	18.7032	16.5262	1.1016	17.096	16.4915	16.1307	19.8329	18.9125	19.8873	1.19213	1.15337	16.5185	20.5126	16.471	17.5418	20.3341	18.1868	19.021	21.9588
O43155	Leucine-rich repeat transmembrane protein FLRT2	FLRT2	no	yes	yes	no	yes	no	no	no	yes	no	yes	yes	yes	1	3	17.5395	18.7871	20.0283	19.6215	19.5976	19.6588	20.0879	1.16169	17.933	16.9337	22.2297	21.9171	22.188	16.9612	19.0996	18.2933	1.15194	1.15448	17.4742	19.0352	1.12759	19.3517	22.8494	22.9223	22.7647	18.4513	1.04734	18.3964	1.07009	18.9233	20.8112	17.354
O43156	TELO2-interacting protein 1 homolog	TTI1	no	no	no	yes	no	no	no	no	no	no	no	no	no	79	0	0	14.482	19.9102	16.5023	19.4456	19.186	19.6612	16.0366	16.802	17.6069	17.0709	1.03205	16.9501	16.5399	1.09177	15.2962	21.1016	20.7923	20.7405	15.8805	17.0763	18.0391	1.02457	1.07616	1.17826	17.3277	1.07224	1.10812	19.4502	18.089	18.5156	16.1954
O43157-2;O43157;O43157-3	Plexin-B1	PLXNB1	no	yes	yes	no	no	no	no	no	yes	no	no	yes	yes	13	2	9.87707	1.15008	15.2913	1.16776	1.05736	1.09178	1.11211	1.13962	1.0217	1.08835	1.07325	1.05672	1.07086	1.09119	1.00109	1.00189	1.0193	1.09659	1.07172	15.4945	15.5973	16.2605	14.7435	15.56	14.9242	1.1965	1.19737	1.04095	1.10215	15.4769	15.3506	15.1399
O43159	Ribosomal RNA-processing protein 8	RRP8	no	no	no	no	no	no	no	yes	no	no	no	no	no	83	0	0	1.19629	1.05242	1.12122	1.03705	1.04803	1.10461	1.05814	1.10088	1.17973	1.12675	1.14848	1.00583	1.0471	1.05521	1.15541	1.12719	1.01474	15.0017	1.11718	1.02316	1.07039	1.06325	1.18233	21.5543	1.08395	1.01937	1.04849	1.19917	1.00771	1.09608	1.00172
O43164-2;O43164	E3 ubiquitin-protein ligase Praja-2	PJA2	no	yes	no	yes	yes	yes	no	no	no	no	no	no	no	15	0	0	19.5218	17.3605	19.018	19.8642	17.5157	20.0298	19.0372	18.6477	18.5451	1.05811	16.8459	17.0662	1.19054	16.0951	1.05903	19.1079	17.9477	20.2615	19.1684	17.5586	18.4939	1.0126	1.18924	1.11701	1.00435	1.19427	1.08386	18.5661	17.5072	19.7947	18.2545
O43169	Cytochrome b5 type B	CYB5B	no	no	yes	no	no	no	yes	no	no	no	no	no	no	138	1	3.8097	26.2826	26.5771	26.6034	22.0716	1.13439	20.9814	18.6595	18.695	1.13373	21.1608	19.8656	20.7091	25.5375	25.0846	25.9153	23.0586	22.7505	23.6188	24.1227	24.3899	23.7607	23.357	24.6231	23.8906	24.7271	24.1392	24.4562	24.7386	24.9767	25.4363	25.1372
O43172-2;O43172	U4/U6 small nuclear ribonucleoprotein Prp4	PRPF4	no	no	no	no	no	no	no	yes	no	no	no	no	no	117	0	0	1.04775	1.02453	1.03524	16.3594	1.07734	17.1215	1.09578	1.1866	1.0097	1.10443	1.16531	1.18874	1.13779	1.13552	16.2489	20.234	18.498	18.9278	1.09504	1.07649	1.16836	1.06	1.0261	1.16034	1.17473	1.13946	1.01782	18.6156	1.115	16.3854	1.13977
O43175	D-3-phosphoglycerate dehydrogenase	PHGDH	no	no	no	no	no	no	no	no	no	no	no	no	no	127	0	0	17.6797	1.12221	1.18707	19.961	21.1744	22.2825	18.0472	17.3513	17.5112	1.06452	1.10411	1.04439	1.19068	1.11241	1.11617	16.0919	17.4634	17.4225	1.15205	15.5641	15.7559	1.1711	1.12375	1.01067	22.7916	23.627	23.5202	16.9409	1.01514	18.7564	15.9471
O43181	NADH dehydrogenase [ubiquinone] iron-sulfur protein 4, mitochondrial	NDUFS4	no	no	no	no	no	no	yes	no	no	no	no	no	no	47	0	0	1.18547	1.02755	1.14359	1.17498	1.09339	1.13054	1.00931	1.06852	1.19583	1.00934	1.09627	1.12215	1.12282	20.3091	1.12319	1.19757	1.09571	1.16563	1.01886	1.11117	1.08504	20.0649	20.0421	20.002	21.2107	1.14006	21.355	22.7728	23.2269	24.0069	22.1242
O43189;O43189-2	PHD finger protein 1	PHF1	no	no	no	yes	no	no	no	yes	no	no	no	no	no	6	0	0	1.1983	1.08267	1.09425	1.18684	1.17098	1.00274	1.12159	1.1584	1.08903	1.09805	1.01508	1.07648	1.09157	1.0092	1.1425	1.1111	1.1997	1.15023	1.04154	1.01203	1.12965	1.02507	1.1508	1.01855	1.01611	1.059	1.02829	1.18735	1.05678	1.12846	1.03976
O43194	G-protein coupled receptor 39	GPR39	no	yes	yes	no	no	no	no	no	no	no	yes	yes	yes	6	2	10.7602	1.00847	1.16648	1.09537	1.19646	1.19422	1.0104	1.16406	1.16831	1.18922	1.16999	1.1901	1.0925	1.16643	16.4502	1.19852	1.05284	1.092	1.04923	1.15719	1.01883	1.15436	1.01402	1.08451	17.6213	1.1946	1.16603	1.06969	1.09584	1.06982	1.02481	1.03264
O43237;O43237-2	Cytoplasmic dynein 1 light intermediate chain 2	DYNC1LI2	no	no	no	yes	no	no	no	no	no	no	no	no	no	122	0	0	22.9569	23.2291	22.3224	22.8839	22.9396	23.2452	23.7847	24.0485	23.81	23.7721	23.0606	23.6312	23.7101	23.5021	23.6888	23.6859	22.9061	22.3537	23.9073	23.8265	23.4081	23.0617	23.1325	22.9305	21.9142	20.2169	19.9771	21.3123	20.2697	21.1299	23.3541
O43240	Kallikrein-10	KLK10	no	no	no	no	no	no	no	no	yes	no	no	no	no	9	0	0	1.06359	1.01423	1.01837	1.13357	1.04053	1.12273	1.19333	1.17138	1.09576	1.14778	1.06018	1.04807	1.03354	1.04043	1.14619	1.03614	1.0856	1.03429	1.08271	1.07499	1.03182	1.1435	1.05454	1.14267	1.10088	1.04198	1.03476	1.04008	1.14771	1.00037	1.17963
O43242;O43242-2	26S proteasome non-ATPase regulatory subunit 3	PSMD3	no	no	no	no	no	no	no	no	no	no	no	no	no	140	0	0	22.9405	23.1932	23.323	23.8888	24.1891	24.5643	23.4589	23.0707	23.0949	22.5101	23.0108	23.1377	23.3621	23.2409	23.0039	23.1954	22.4925	22.9595	22.6411	22.7752	22.1119	22.714	22.9366	22.607	19.633	21.8565	19.8975	21.1405	21.1187	21.525	22.3129
O43251-6;O43251-8;O43251-5;O43251-10;O43251-2;O43251;O43251-3;O43251-9;O43251-4;Q9NWB1-4;Q9NWB1-5;O43251-7;A6NFN3;A6NFN3-2	RNA binding protein fox-1 homolog 2	RBFOX2	no	no	no	yes	no	no	no	yes	no	no	no	no	no	58	0	0	1.1728	1.02399	1.19544	1.19467	1.05048	1.19381	1.14912	1.07369	1.19939	1.09291	1.14016	1.19894	1.16489	1.1102	1.01342	1.05244	1.012	1.05891	1.02356	1.08094	1.0184	1.05492	1.00968	1.12307	1.00498	1.08348	1.10464	1.08857	1.15934	1.05208	1.10396
O43252	Bifunctional 3-phosphoadenosine 5-phosphosulfate synthase 1;Sulfate adenylyltransferase;Adenylyl-sulfate kinase	PAPSS1	no	no	no	no	no	no	no	no	no	no	no	no	no	127	0	0	21.8776	22.2723	22.1155	22.9645	23.0174	23.4018	23.5705	23.1236	23.344	23.8465	23.5246	23.6577	18.6454	1.0953	17.4164	18.9684	1.02934	18.9794	20.516	20.4219	20.5428	19.5072	20.0145	19.8033	18.4321	18.6081	18.7302	18.6182	17.296	19.4244	21.8374
O43257	Zinc finger HIT domain-containing protein 1	ZNHIT1	no	no	no	no	no	no	no	yes	no	no	no	no	no	0	0	0	1.09396	1.04135	1.09604	1.19786	1.07532	1.1551	1.01246	1.1332	1.06756	1.16347	1.09213	1.13521	1.17603	1.00609	1.17813	1.12035	1.15443	1.1064	1.02709	1.08624	1.02434	1.13753	1.19612	1.1755	1.10927	1.1444	1.02778	1.00531	1.1671	1.04051	1.05252
O43264;O43264-2	Centromere/kinetochore protein zw10 homolog	ZW10	no	no	no	yes	yes	no	no	no	no	no	no	no	no	130	0	0	20.7696	21.0103	20.1074	21.3052	20.9035	21.4474	16.5362	15.3043	15.5406	16.9869	16.5271	17.141	21.9489	21.2957	21.2814	21.0486	20.5322	20.769	19.9433	19.4258	19.2997	19.7565	19.3825	19.2788	19.0526	1.05556	17.9541	20.7517	19.5566	20.5136	20.1332
O43278	Kunitz-type protease inhibitor 1	SPINT1	no	no	no	no	no	no	no	no	yes	no	yes	no	no	70	1	6.99911	1.19325	1.00077	1.0742	1.15727	1.1375	1.17486	1.07269	1.1111	1.02315	15.7115	18.0104	17.6111	1.19745	1.04818	1.01382	1.18256	1.07234	1.09769	1.05887	1.09818	1.17817	21.0273	21.7908	21.4147	1.19649	1.04112	1.06749	1.12043	1.155	1.00474	1.11203
O43290	U4/U6.U5 tri-snRNP-associated protein 1	SART1	no	no	no	no	no	no	no	yes	no	no	no	no	no	115	0	0	1.06018	1.12382	1.00628	1.14531	1.18109	1.05947	1.05176	1.07669	1.18881	1.04841	1.02398	1.02326	16.5863	18.0295	17.4264	19.0347	18.4398	18.1093	1.07848	1.13382	1.04845	1.15393	1.10399	1.11607	1.02139	1.00141	1.11376	17.0807	1.04696	15.9031	1.06056
O43291;O43291-2	Kunitz-type protease inhibitor 2	SPINT2	no	no	yes	no	no	no	no	no	no	no	yes	no	yes	80	3	16.4519	17.8076	17.6605	18.459	1.11226	1.06329	1.18086	1.14085	1.10464	1.11923	19.9859	19.801	19.7031	18.1189	1.16678	1.02409	22.3978	21.1596	18.7613	22.6893	22.8164	22.841	25.1217	25.1937	25.1386	1.05385	1.14028	1.16124	19.7199	20.5736	21.3487	1.04532
O43292;O43292-2	Glycosylphosphatidylinositol anchor attachment 1 protein	GPAA1	no	no	yes	no	yes	no	no	no	no	no	yes	no	no	85	2	7.27451	17.04	19.6221	17.7909	1.07506	1.0902	1.11946	1.08749	1.00244	1.06323	1.05293	1.0594	1.13046	20.7832	18.5287	20.2897	19.6526	1.00074	1.04227	18.8258	16.1222	18.8146	18.2933	1.05101	1.01326	1.07419	1.04058	1.02233	19.8601	1.08351	19.6354	19.5399
O43293;O43293-2	Death-associated protein kinase 3	DAPK3	no	no	no	yes	no	no	no	yes	no	no	no	no	no	33	0	0	1.01734	1.10841	1.12045	1.15065	1.06553	16.2504	1.00352	1.07071	1.15425	17.1126	17.4089	17.5451	1.0552	1.17345	1.10555	1.0904	17.8162	1.04984	17.3254	16.9882	1.19883	1.00882	1.05839	1.01229	1.18905	20.6263	1.18258	19.2062	19.1763	18.6508	1.07457
O43294;O43294-2	Transforming growth factor beta-1-induced transcript 1 protein	TGFB1I1	no	no	no	yes	no	no	no	yes	no	no	no	no	no	30	0	0	21.7514	21.8488	21.131	21.9983	21.7694	21.3886	17.2527	16.0997	17.6729	1.05102	1.03582	1.09594	1.18383	1.00606	1.01867	1.15116	1.08674	18.7486	1.10265	1.08284	1.02139	1.07398	1.0908	1.10871	17.114	18.5186	17.3708	18.9435	17.7989	18.5343	1.15945
O43299;O43299-2;O43299-3	AP-5 complex subunit zeta-1	AP5Z1	no	no	no	yes	no	no	no	yes	no	no	no	no	no	36	0	0	15.8358	1.05347	16.7076	1.08719	1.12374	17.2774	17.0614	17.4844	16.4822	1.14999	1.05265	1.15766	1.16801	1.18525	1.16395	1.14124	1.00688	16.4332	16.7908	17.5294	16.3596	1.12115	15.0248	14.4381	1.04481	1.0137	1.11204	1.02684	1.12325	15.502	17.0731
O43301	Heat shock 70 kDa protein 12A	HSPA12A	no	no	no	no	no	no	no	no	no	no	no	no	no	45	0	0	16.4633	16.4598	22.1257	1.04941	1.03759	1.04388	16.1985	16.3207	16.6175	20.9261	20.4472	20.5159	1.14032	1.19037	1.01558	1.02273	1.19479	1.03718	1.13882	1.16212	1.1037	17.86	18.2811	18.7795	1.10282	1.13926	1.18364	1.15594	1.10767	1.02644	1.18761
O43303-2;O43303	Centriolar coiled-coil protein of 110 kDa	CCP110	no	no	no	yes	no	no	no	no	no	no	no	no	no	9	0	0	1.16456	1.09961	1.07272	1.1854	1.14036	14.4411	1.15964	1.10732	1.15457	1.09556	1.03872	1.00758	20.1142	20.0607	20.3399	20.3036	18.2003	19.2271	18.3086	18.2042	18.3136	1.13139	1.01329	1.04766	1.15985	1.08353	1.17423	16.8096	1.15214	15.9164	1.17111
O43306-2;O43306	Adenylate cyclase type 6	ADCY6	no	yes	yes	no	no	no	no	no	no	no	yes	yes	yes	3	3	12.51	1.14505	1.19408	1.05461	1.06759	1.11268	1.07416	1.13386	1.18027	1.16816	1.13247	1.00488	1.01713	19.2141	17.5214	18.1285	16.3547	17.3218	17.5995	19.042	19.1403	18.7603	19.7536	19.6924	19.2416	1.19375	17.7266	1.03392	16.0668	19.7231	17.1902	16.0198
O43310;O43310-2	CBP80/20-dependent translation initiation factor	CTIF	no	no	no	yes	no	no	no	no	no	no	no	no	no	13	0	0	1.0288	1.14193	1.10154	19.6547	19.4578	20.0953	19.8121	20.5614	20.6626	17.6368	14.7328	16.4169	1.11437	1.19986	1.07408	16.6302	1.11574	14.5276	1.05197	1.11234	16.3882	1.11815	1.08613	1.09824	1.17759	1.05461	1.08851	16.7037	1.09442	1.1957	19.9872
O43314-2;O43314	Inositol hexakisphosphate and diphosphoinositol-pentakisphosphate kinase 2	PPIP5K2	no	no	no	yes	no	no	no	no	no	no	no	no	no	66	0	0	19.5808	18.7722	20.0048	19.9764	19.5587	20.3309	18.4626	18.036	18.6425	1.09504	16.7686	15.9278	18.447	16.7407	18.5186	18.6634	17.9338	18.9782	18.2702	18.53	17.9245	1.13096	1.13328	1.08815	18.202	1.05811	18.4717	17.3242	1.08234	16.7096	19.1086
O43318;O43318-2;O43318-3;O43318-4	Mitogen-activated protein kinase kinase kinase 7	MAP3K7	no	yes	no	yes	no	no	no	no	no	no	no	no	no	41	0	0	16.3916	16.3866	17.8434	18.2493	18.4418	20.0654	18.6346	17.3195	18.5975	15.5223	1.15197	17.1553	1.03688	17.296	1.1746	1.13009	1.07477	1.15785	1.03533	1.02218	1.08457	1.09779	1.12656	1.02856	1.08386	1.15249	1.17803	17.5411	1.07319	15.8991	17.7963
O43324;O43324-2	Eukaryotic translation elongation factor 1 epsilon-1	EEF1E1	no	no	no	yes	no	no	no	yes	no	no	no	no	no	127	0	0	21.283	21.8274	21.7665	22.9312	22.2418	22.8281	21.8557	21.6088	21.3943	22.7775	22.3514	22.9793	25.6958	25.408	25.8341	25.3997	24.9861	25.0445	25.7635	25.551	25.3624	25.9825	26.322	25.8905	23.8253	23.5882	23.5259	22.4855	22.6143	22.4438	25.0222
O43353;O43353-2	Receptor-interacting serine/threonine-protein kinase 2	RIPK2	no	no	no	yes	no	no	no	no	no	no	no	no	no	37	0	0	16.0444	17.4384	17.8566	19.8335	18.8443	20.8709	18.7873	20.234	20.1368	1.09242	15.6022	1.16986	1.1835	1.02215	1.04374	1.10893	1.16534	1.08087	1.10461	1.13596	1.15101	1.02913	1.18959	1.02191	1.10795	1.04993	1.10045	15.5091	1.09186	15.8983	17.6438
O43379;O43379-4;O43379-3;O43379-2	WD repeat-containing protein 62	WDR62	no	no	no	yes	no	no	no	yes	no	no	no	no	no	33	0	0	1.09698	1.14506	15.0268	15.0362	14.0595	14.9668	14.4313	13.8957	1.15861	13.9635	1.11623	14.5903	1.06657	1.14634	1.18318	1.07203	1.0059	1.16408	1.16192	1.06238	1.06611	1.19733	1.1199	1.14119	1.00409	1.15261	1.11569	1.14251	1.0136	1.14621	1.08225
O43390;O43390-3	Heterogeneous nuclear ribonucleoprotein R	HNRNPR	no	no	no	yes	yes	no	no	yes	no	no	no	no	no	141	0	0	1.14225	1.06496	1.10126	16.897	1.07375	1.14348	18.0456	17.8279	17.3206	1.04702	1.11439	1.04081	23.0252	23.1018	23.5346	24.1701	23.8907	23.9112	23.1969	22.7702	22.9499	21.2195	20.919	21.2678	18.5425	17.8528	1.07834	20.0885	17.5022	17.9478	20.9177
O43390-2;O43390-4	Heterogeneous nuclear ribonucleoprotein R	HNRNPR	no	no	no	yes	yes	no	no	yes	no	no	no	no	no	141	0	0	1.01845	1.19705	1.18522	1.01783	1.06602	1.11275	1.09303	1.0075	1.01238	1.01155	1.04626	1.11841	1.102	1.06496	1.0056	1.00028	1.09464	1.07222	1.08568	1.01766	1.00614	1.15999	1.18961	1.016	1.04816	1.14094	1.15124	1.08016	1.00362	1.1354	1.12017
O43395;O43395-3	U4/U6 small nuclear ribonucleoprotein Prp3	PRPF3	no	no	no	no	no	no	no	yes	no	no	no	no	no	101	0	0	1.16323	1.07694	1.15451	1.16324	1.13067	1.15632	1.11929	1.18236	1.0256	1.09206	1.08152	1.1198	1.19785	1.19994	1.17114	17.7159	1.17793	1.01354	1.05568	1.19095	1.13226	1.1108	1.08365	1.07995	1.04618	1.09371	1.04702	16.755	1.15377	1.023	1.01045
O43396	Thioredoxin-like protein 1	TXNL1	no	no	no	yes	no	no	no	yes	no	no	no	no	no	135	0	0	22.0757	21.7462	21.4134	24.5665	24.7551	24.8956	23.7039	23.289	23.2536	20.9343	21.9756	21.7614	19.1415	1.12307	17.71	20.4105	20.538	21.8788	20.9902	18.6218	20.4679	1.09913	16.6323	16.6267	18.0594	1.03422	1.19975	21.583	19.7405	22.1938	22.1204
O43399;O43399-5;O43399-7	Tumor protein D54	TPD52L2	no	no	no	no	no	no	no	no	no	no	no	no	no	141	0	0	27.8739	27.706	27.4859	27.2045	27.275	27.2601	27.0269	27.5009	27.1882	26.722	26.5628	26.5185	23.3826	23.4246	23.6721	23.0595	23.1749	23.6627	23.3266	23.4835	24.4326	23.0111	23.5931	23.5786	23.6033	23.7715	23.9178	24.0389	22.6222	23.4831	24.3645
O43399-2;O43399-4;O43399-3;O43399-6	Tumor protein D54	TPD52L2	no	no	no	no	no	no	no	no	no	no	no	no	no	141	0	0	22.1524	21.8259	22.516	1.08253	1.1883	18.343	18.6896	22.408	21.9533	21.2514	21.7409	21.6508	1.03218	1.14397	1.18578	1.08236	1.15612	1.13269	1.02908	1.05738	1.19717	1.05349	1.17917	1.08594	1.13518	1.09239	1.15683	1.11611	1.10876	1.19024	1.1734
O43402;O43402-2	ER membrane protein complex subunit 8	EMC8	no	no	no	yes	no	no	no	no	no	no	no	no	no	108	0	0	1.04449	1.17917	1.17836	1.09545	1.00333	1.02852	1.04467	1.07146	1.06086	1.16263	1.08514	1.09894	23.0539	22.8752	23.3737	21.187	21.4698	21.5577	19.2706	20.8477	18.8501	21.252	21.0543	20.6158	22.0953	21.9527	22.1265	22.1117	22.355	22.6996	22.1921
O43414-3;O43414-2;O43414	ERI1 exoribonuclease 3	ERI3	no	no	no	no	no	no	no	no	no	no	no	no	no	45	0	0	20.1601	19.7852	19.9723	19.0269	20.0262	18.3993	19.8172	20.8624	20.9366	1.05404	18.2376	1.11339	1.13875	1.02246	1.1539	18.4031	18.9872	19.7522	1.06753	1.06259	1.01417	1.03068	1.06488	1.04555	1.11056	1.07443	1.10921	1.1401	1.15436	18.0884	18.9435
O43426;O43426-4;O43426-2;O43426-5	Synaptojanin-1	SYNJ1	no	no	no	yes	no	no	no	no	no	no	no	no	no	24	0	0	15.6255	1.19491	1.16952	15.3058	1.17842	1.01314	1.18665	1.14932	17.9554	21.5373	1.18281	1.11358	19.5406	19.3073	19.9687	15.6947	17.3376	17.4572	15.7256	14.9218	1.15872	1.05163	1.06961	16.7774	13.6154	1.06608	1.0173	18.0721	16.8484	18.1773	1.06291
O43427-2;O43427	Acidic fibroblast growth factor intracellular-binding protein	FIBP	no	no	no	no	no	no	no	yes	no	no	no	no	no	38	0	0	1.16778	1.05833	1.05331	17.2017	1.11148	18.5669	1.02624	1.09668	1.14942	20.118	19.2311	18.9261	20.8543	20.9466	21.2087	17.788	18.4579	19.0188	19.991	19.2252	20.0549	20.8022	20.7604	20.3936	20.7084	19.7886	20.9856	19.8285	20.6613	21.2727	19.0691
O43432;O43432-3;O43432-4;O43432-2	Eukaryotic translation initiation factor 4 gamma 3	EIF4G3	no	no	no	no	no	no	no	no	no	no	no	no	no	124	0	0	17.4227	17.8645	16.9345	18.465	19.0199	19.2449	18.6779	17.9679	17.754	17.3047	18.2997	18.0503	19.6847	17.6363	19.1017	22.1382	22.3022	22.017	20.6735	20.3831	20.8104	16.9837	13.6976	16.3213	1.02469	1.17458	1.17886	19.9296	17.9283	19.0771	20.1729
O43447;O43447-2	Peptidyl-prolyl cis-trans isomerase H	PPIH	no	no	no	yes	no	no	no	yes	no	no	no	no	no	135	0	0	17.4666	1.02183	1.04547	22.6518	22.7367	23.3273	22.1342	21.8094	22.3838	19.678	19.2276	19.83	17.9347	1.03046	1.05536	20.4627	20.2184	19.3098	19.2081	19.202	19.4253	1.16487	1.01049	1.14582	1.1437	1.12019	1.18493	20.5167	19.3085	19.8808	19.4791
O43462	Membrane-bound transcription factor site-2 protease	MBTPS2	no	no	yes	yes	no	no	no	no	no	no	yes	yes	no	0	2	12.0788	1.03138	1.15267	1.01574	1.10467	1.19787	1.19363	1.02816	1.13722	1.17559	1.08509	1.19714	1.07242	1.00106	19.4286	1.14847	1.00557	19.4267	1.04507	18.9119	18.8483	19.0259	19.0072	18.885	1.11027	1.16034	1.10574	1.14411	1.0406	1.03618	19.7533	19.2284
O43464-3;O43464;O43464-2;O43464-4;P83110-2;P83110	Serine protease HTRA2, mitochondrial	HTRA2	no	no	yes	no	no	no	yes	no	no	no	no	no	no	114	1	3.6362	20.6592	21.0281	19.8327	21.5483	21.3804	19.822	18.9724	20.8452	19.0663	19.2773	18.6788	17.2568	1.05459	1.10078	1.19474	1.1927	1.11208	1.12458	1.01459	1.15395	1.06176	1.16944	1.17892	1.14402	1.03598	1.10139	1.14255	1.17838	1.15977	1.19915	1.10343
O43474-4;O43474-1;O43474	Krueppel-like factor 4	KLF4	no	no	no	no	no	no	no	yes	no	no	no	no	no	5	0	0	1.12987	1.01482	1.06847	1.03751	1.04461	1.08241	1.10983	1.06179	1.17386	1.01466	1.06758	1.00127	1.1772	1.01615	1.10333	1.16731	1.04135	1.09196	1.07298	1.134	1.08889	1.04432	1.14285	1.12702	1.05153	1.09779	1.12271	1.09171	1.09842	1.14335	1.14537
O43488;Q8NHP1	Aflatoxin B1 aldehyde reductase member 2	AKR7A2	no	no	no	yes	no	yes	no	no	no	no	no	no	no	134	0	0	22.9286	23.5212	23.7103	23.2576	23.3725	22.5107	24.1993	24.346	23.8142	24.9334	24.268	24.9849	18.855	18.6127	19.1163	1.16069	1.03996	1.07773	20.1244	20.6781	21.0935	18.3017	17.603	1.08881	20.7774	20.9954	20.8533	18.755	18.0486	20.1418	22.3375
O43491;O43491-3;O43491-2	Band 4.1-like protein 2	EPB41L2	no	yes	no	yes	no	no	no	no	no	no	no	no	no	131	0	0	19.0126	19.4506	19.6473	20.8187	20.5042	21.0948	20.8815	20.7984	20.5084	1.1596	1.06908	1.04867	17.2927	15.4592	1.13111	21.6035	22.5932	22.7061	21.2508	20.7894	21.5043	1.09211	1.12413	1.16081	18.6044	19.0026	16.5273	24.3631	24.2914	24.7142	22.0207
O43491-4	Band 4.1-like protein 2	EPB41L2	no	yes	no	yes	no	no	no	no	no	no	no	no	no	131	0	0	1.15128	1.03058	1.01162	16.1063	1.08378	16.3899	1.13768	13.9715	1.05753	1.19286	1.00346	1.05208	1.07106	1.0417	1.19243	15.2965	17.9391	18.6589	1.19927	1.18273	1.0137	1.15035	1.14877	1.14065	1.06192	1.08222	1.03487	19.7656	19.8377	20.13	1.12713
O43493-2;O43493-5;O43493-3;O43493;O43493-4;O43493-6	Trans-Golgi network integral membrane protein 2	TGOLN2	no	yes	yes	no	no	yes	no	no	no	no	no	no	yes	88	2	7.44823	20.4527	20.1875	20.4697	18.2698	17.8063	18.4647	18.7054	18.7152	18.3733	18.6256	19.4767	19.1442	18.176	17.5532	18.8313	20.8777	20.9027	21.7797	22.9873	23.0129	22.7937	22.9175	22.9903	22.6266	1.09016	16.4306	1.0668	19.4434	19.9019	20.7645	21.4976
O43502;O43502-2	DNA repair protein RAD51 homolog 3	RAD51C	no	no	no	yes	no	no	yes	yes	no	no	no	no	no	14	0	0	1.07289	1.13657	1.07682	18.1456	1.09014	18.9213	1.19728	1.16948	1.10523	1.14468	1.16799	1.13329	1.16181	1.1395	1.16043	1.19479	1.11328	1.13716	1.14746	1.08552	1.0222	1.11431	1.02909	1.08438	1.06773	1.07079	1.16594	1.04316	1.11307	1.13596	1.11784
O43504	Ragulator complex protein LAMTOR5	LAMTOR5	no	no	no	yes	no	no	no	no	no	no	no	no	no	99	0	0	25.3624	25.217	24.0705	19.3649	19.576	21.1337	18.2983	21.4603	20.7636	21.4589	21.1339	21.1537	26.9881	27.0965	27.6468	25.7329	26.6387	26.8008	26.0509	26.4528	26.5875	26.0751	26.8934	27.0045	26.6019	26.3196	25.5116	26.033	25.946	26.3729	24.633
O43505	Beta-1,4-glucuronyltransferase 1	B4GAT1	no	no	yes	no	no	yes	no	no	no	no	no	yes	no	23	1	6.54405	1.18633	1.1674	1.11121	1.17694	1.09178	1.17297	1.11284	1.11102	1.01666	1.12631	1.10192	1.06388	1.15025	1.05841	1.12763	1.06953	18.9949	1.09917	1.14966	1.04741	1.18688	19.7136	19.8162	20.342	1.00784	1.11735	1.09704	1.02618	1.06885	18.7509	1.03693
O43513	Mediator of RNA polymerase II transcription subunit 7	MED7	no	no	no	no	no	no	no	yes	no	no	no	no	no	7	0	0	1.05891	1.10495	1.02741	1.05721	1.09966	1.02372	1.09231	1.09202	1.07532	1.09866	1.10113	1.07604	1.05443	1.1419	1.0404	1.01918	1.17542	1.0259	1.05796	1.09534	1.18758	1.13287	1.19592	1.08025	1.15878	1.09138	1.01091	1.09676	1.18362	1.08372	1.15848
O43516;O43516-3;O43516-2;O43516-4	WAS/WASL-interacting protein family member 1	WIPF1	no	no	no	yes	no	no	no	no	no	no	no	no	no	12	0	0	1.06913	1.19807	1.13989	1.14024	15.673	15.9093	18.3389	16.6134	17.2725	1.17029	1.07807	1.05471	1.13771	1.18233	1.12628	1.10866	1.04489	1.02822	1.0044	1.03099	1.05319	1.00755	1.16399	1.17721	1.04251	1.1692	1.11169	1.0884	1.05944	1.08972	1.1518
O43520	Phospholipid-transporting ATPase IC	ATP8B1	no	yes	yes	no	yes	yes	no	no	no	no	yes	no	no	22	1	5.18232	1.08552	1.19009	1.04508	1.16283	1.18776	1.05476	1.19299	1.10912	1.12048	1.18576	1.07485	1.06414	17.2724	15.5802	18.5297	1.01712	1.16578	1.07993	1.12859	1.07051	1.02736	1.15849	1.08533	1.14923	15.073	1.1309	1.17674	1.04999	1.02172	1.0837	1.13426
O43524;O43524-2	Forkhead box protein O3	FOXO3	no	no	no	yes	no	no	no	yes	no	no	no	no	no	13	0	0	1.12255	1.01773	1.09129	15.8599	1.09295	1.09591	17.451	17.7163	15.7542	1.03804	1.03884	1.12123	1.0415	1.05181	1.03479	1.07845	1.09883	1.05122	1.02167	1.05669	1.05305	1.04573	1.00232	1.06028	1.03513	1.12452	1.14693	1.10324	1.03029	1.02937	1.00543
O43548;O43548-2	Protein-glutamine gamma-glutamyltransferase 5	TGM5	no	no	no	yes	no	no	no	no	no	no	no	no	no	3	0	0	1.09527	1.00896	1.05375	1.1569	1.1237	1.09361	1.13121	1.04699	1.00523	1.12204	1.09646	1.0542	1.04376	1.1271	1.12629	1.07262	1.07698	1.17779	1.12652	1.08356	1.01235	1.08719	1.11878	1.06801	1.05709	1.15213	1.06497	1.0382	1.06574	1.01801	1.11379
O43556;O43556-4;O43556-3	Epsilon-sarcoglycan	SGCE	no	yes	yes	yes	no	yes	no	no	no	no	yes	yes	yes	1	3	20.1084	1.13372	1.10588	1.01196	1.03481	1.18928	1.13463	1.05006	1.13629	15.0486	1.09993	1.068	1.04864	16.3295	1.05686	1.00913	18.1502	18.6803	18.46	20.486	20.3466	20.5939	20.1004	20.0322	19.1179	1.03277	1.10167	1.00872	20.911	20.4196	20.9954	21.1959
O43567;O43567-2	E3 ubiquitin-protein ligase RNF13	RNF13	no	no	yes	no	yes	yes	no	yes	no	no	no	yes	yes	5	2	9.76034	1.0046	1.11069	19.8836	1.12235	1.04413	1.00462	19.2566	20.3352	18.5708	22.438	22.9488	22.86	23.3093	22.7998	23.5305	20.1059	19.9452	21.1132	22.3601	22.9673	23.1496	24.0171	24.8913	23.9779	19.1745	1.05136	19.2349	1.18514	16.3007	1.12897	1.02069
O43570-2;O43570	Carbonic anhydrase 12	CA12	no	no	yes	no	no	no	no	no	no	no	yes	yes	yes	22	3	24.9235	22.6041	21.9669	22.1677	20.1074	18.4495	19.0911	1.15264	1.12336	1.08924	21.0431	21.4863	20.6903	21.4514	19.9972	22.3392	23.7265	22.8649	23.0395	22.4781	22.8677	22.9824	26.0915	26.275	26.084	23.3708	21.2046	20.8437	23.6249	23.064	23.8438	22.245
O43572	A-kinase anchor protein 10, mitochondrial	AKAP10	no	no	no	yes	no	no	yes	no	no	no	no	no	no	24	0	0	1.02586	15.5436	1.16149	17.199	16.9915	19.1821	1.17038	1.09848	1.04327	15.2664	18.1666	15.1004	1.00579	1.19547	1.02589	16.5773	15.4889	1.1773	1.11407	1.13981	1.09543	1.14477	1.01644	1.16481	1.05382	1.16287	1.00052	1.19604	1.12159	16.9403	1.09904
O43583	Density-regulated protein	DENR	no	no	no	no	no	no	no	no	no	no	no	no	no	120	0	0	21.9867	21.8768	21.7266	22.9816	22.9616	23.3529	23.3925	23.2808	23.4311	22.9815	22.8719	22.9434	20.1314	19.4742	1.02778	21.1915	21.9197	22.4447	1.00427	19.3496	19.8873	18.858	18.2869	19.8956	1.18201	1.00803	1.0477	19.1739	17.3233	21.0682	21.8093
O43592	Exportin-T	XPOT	no	no	no	yes	no	no	no	yes	no	no	no	no	no	128	0	0	22.9737	22.8724	22.0047	23.5353	23.48	23.1978	22.2046	22.1065	21.7381	23.1404	23.2123	23.3161	16.8374	18.5108	17.3018	15.7713	19.0929	18.7823	17.3506	17.9732	18.5601	16.0067	16.5088	15.7191	19.682	21.1362	19.6127	19.7703	18.5221	20.481	21.2977
O43597	Protein sprouty homolog 2	SPRY2	no	yes	no	yes	no	no	no	no	no	no	no	no	no	6	0	0	1.17438	1.05789	1.15199	1.0214	1.15267	1.11101	1.12656	1.03536	1.10667	1.19401	1.03479	1.1135	18.9724	18.6922	18.2567	21.123	20.7297	19.8494	23.1706	22.9339	23.4207	21.1168	21.143	20.9257	1.1668	1.04459	17.2398	18.89	17.6428	17.5733	18.7421
O43598;O43598-2	2-deoxynucleoside 5-phosphate N-hydrolase 1	DNPH1	no	no	no	yes	no	no	no	yes	no	no	no	no	no	115	0	0	21.2771	22.3973	20.4588	21.6709	22.0233	21.5082	22.9001	23.1744	22.87	26.3336	26.1754	26.0798	1.06628	1.09047	1.17291	1.18684	1.0799	1.16289	1.09781	1.081	1.06133	1.0891	19.846	1.11814	1.03666	1.03653	1.11914	1.05126	1.03703	1.0914	1.02077
O43615	Mitochondrial import inner membrane translocase subunit TIM44	TIMM44	no	no	no	no	no	no	yes	no	no	no	no	no	no	138	0	0	22.9611	23.5127	23.703	22.6682	22.3859	22.8904	21.1986	20.2113	18.4243	21.4092	20.7015	19.3386	16.6921	17.1506	16.5734	19.9701	19.4753	20.0262	18.3414	17.1896	17.1401	17.348	1.19715	1.05382	16.1906	19.5057	19.1029	1.01636	18.8236	19.5947	20.8566
O43617;O43617-2	Trafficking protein particle complex subunit 3	TRAPPC3	no	no	no	no	yes	yes	no	no	no	no	no	no	no	111	0	0	20.4296	20.6957	18.1074	23.3223	23.4155	23.4749	22.1623	23.5369	23.3044	23.305	22.014	22.5732	21.82	22.0076	21.8438	22.3999	22.3958	19.883	18.1732	21.6899	21.6629	22.8262	20.5465	21.4207	1.12168	19.8867	19.9711	21.5202	20.1204	21.5747	22.0731
O43633	Charged multivesicular body protein 2a	CHMP2A	no	no	no	no	no	no	no	no	no	no	no	no	no	93	0	0	20.0179	21.3637	1.10321	1.14053	19.8399	17.8379	22.0962	19.4742	21.886	21.5719	22.0742	20.9306	24.0758	23.8189	23.4134	1.18669	1.17637	1.0391	22.0487	21.9035	22.1916	1.12324	1.0282	1.12885	22.3731	18.748	1.00677	21.391	21.5031	21.4213	21.8492
O43639	Cytoplasmic protein NCK2	NCK2	no	no	no	yes	yes	no	no	no	no	no	no	no	no	38	0	0	19.0998	19.7585	19.0734	20.6641	20.0437	20.0966	21.0226	19.5871	19.6288	20.3298	20.342	20.1294	17.1395	1.01865	1.15824	17.805	17.9187	17.7532	19.7149	19.9278	19.8731	18.8058	18.3207	18.7428	1.12812	1.058	1.02923	1.02761	1.03752	19.2081	18.1151
O43657	Tetraspanin-6	TSPAN6	no	no	yes	no	no	no	no	no	no	no	yes	yes	yes	41	3	15.9397	19.1823	19.2703	20.6091	17.8404	18.5365	19.8509	19.8686	21.8662	20.739	19.091	17.9923	17.7218	1.16103	19.9056	19.284	20.2944	21.5016	20.2588	26.5173	26.6261	26.7562	24.1028	23.8098	23.8861	21.6834	20.3374	18.399	20.12	21.2439	21.1025	25.232
O43660;O43660-2	Pleiotropic regulator 1	PLRG1	no	no	no	no	no	no	no	yes	no	no	no	no	no	94	0	0	1.14088	1.19046	1.18377	1.01449	1.11477	1.02926	1.08452	1.03577	1.1219	1.07396	1.1721	1.08358	1.04055	1.01187	1.10378	1.14274	1.11086	1.05814	1.14785	1.17656	1.14549	1.14574	1.02794	1.04169	1.10615	1.12355	1.01206	1.018	1.09928	1.19988	1.14028
O43663-4;O43663;O43663-2;O43663-3	Protein regulator of cytokinesis 1	PRC1	no	no	no	yes	no	no	no	yes	no	no	no	no	no	59	0	0	1.15008	1.1354	1.05911	1.03633	1.02616	1.12828	1.15757	1.09935	1.0955	1.16379	1.14438	1.11442	19.8876	19.0851	20.1802	18.1634	18.5298	16.5835	1.09204	1.1972	1.00459	1.06098	1.05272	1.03549	20.0034	18.2725	18.8463	22.9641	20.5982	21.1674	19.3194
O43665-3;O43665-2;O43665	Regulator of G-protein signaling 10	RGS10	no	no	no	yes	no	no	no	yes	no	no	no	no	no	75	0	0	17.6773	17.3425	18.6384	19.6058	19.6915	20.0534	18.7056	19.3672	19.567	18.5279	19.0726	19.6437	1.09099	1.06298	1.03777	1.00681	1.18919	1.03647	1.01795	1.01702	1.15263	1.08334	1.12565	1.11523	1.17341	1.17303	1.01406	1.13175	1.04645	1.04731	1.06148
O43670-2;O43670;O43670-4;O43670-3	BUB3-interacting and GLEBS motif-containing protein ZNF207	ZNF207	no	no	no	yes	no	no	no	yes	no	no	no	no	no	107	0	0	19.8982	19.9788	21.2136	1.16705	1.14383	18.9153	1.16401	1.13262	1.19381	1.0136	1.13815	1.04227	19.9698	21.3967	20.5131	20.9873	19.5718	20.14	1.12827	1.1057	1.04333	1.10444	1.1301	1.0844	1.11471	1.15347	1.04392	1.03258	1.11572	1.07399	1.15339
O43674;O43674-2	NADH dehydrogenase [ubiquinone] 1 beta subcomplex subunit 5, mitochondrial	NDUFB5	no	no	yes	no	no	no	yes	no	no	no	no	no	no	77	1	6.51925	1.10324	1.13179	1.08791	1.06789	1.06683	1.19931	1.00842	1.07748	1.13172	1.14483	1.1161	1.04808	1.19029	1.05245	1.08076	1.06962	1.12177	1.15376	1.00906	1.1128	1.14849	1.03994	18.8005	1.19436	19.6024	1.03459	1.02947	1.16573	22.441	23.212	1.17817
O43676	NADH dehydrogenase [ubiquinone] 1 beta subcomplex subunit 3	NDUFB3	no	no	yes	no	no	no	yes	no	no	no	no	no	no	88	1	6.62689	1.11651	1.01944	1.11759	1.16196	1.09142	1.13238	1.1534	1.16501	1.05589	1.15909	1.19991	1.18487	1.11914	1.13953	1.16753	1.08178	1.14156	1.00967	1.0499	1.17767	1.11251	1.04138	1.01534	1.1645	1.09608	19.4728	1.12189	22.0811	22.9783	23.8137	20.4895
O43677	NADH dehydrogenase [ubiquinone] 1 subunit C1, mitochondrial	NDUFC1	no	no	yes	no	no	no	yes	no	no	no	no	no	no	2	0	0	1.03691	1.11469	1.1977	1.12709	1.028	1.17869	1.03285	1.08807	1.13868	1.03156	1.04495	1.17592	1.19521	1.16811	1.04977	1.12963	1.02965	1.05359	1.09839	1.06316	1.13763	1.15185	1.14059	1.07187	1.07369	1.05456	1.02323	1.15331	1.0186	22.6204	1.05687
O43678;O43678-2	NADH dehydrogenase [ubiquinone] 1 alpha subcomplex subunit 2	NDUFA2	no	no	no	no	no	no	yes	no	no	no	no	no	no	117	0	0	21.0584	21.8774	21.0853	21.0996	21.2064	20.4745	20.2914	18.9677	1.04376	19.5625	20.2704	18.3135	19.8206	20.3273	19.4503	1.06232	1.10637	1.07417	1.19047	1.18788	1.03056	19.4893	19.9637	1.01538	21.2044	21.4784	21.0215	22.6144	23.3679	23.3561	21.7497
O43681	ATPase ASNA1	ASNA1	no	no	no	yes	yes	no	no	yes	no	no	no	no	no	132	0	0	25.0293	25.0984	24.9744	24.1568	24.2312	24.1433	24.312	24.7978	24.7776	24.2155	23.9976	24.1746	20.9329	20.8369	20.9583	21.2349	21.0468	21.2746	22.5842	22.3874	22.5863	19.8258	20.5739	21.5438	22.8069	23.2886	21.4908	22.2495	22.7852	22.9853	24.1409
O43684-2;O43684	Mitotic checkpoint protein BUB3	BUB3	no	no	no	no	no	no	no	yes	no	no	no	no	no	139	0	0	21.499	21.9176	21.9609	20.5919	19.9285	20.6429	17.9403	17.1125	16.766	16.9954	16.523	1.11616	22.1574	21.568	22.0897	21.4112	21.5747	21.8975	1.16641	1.10132	1.19805	1.01781	1.09944	1.0301	19.9589	20.0489	18.4644	20.3562	1.12164	17.805	1.18685
O43688;O43688-2;O43688-3	Lipid phosphate phosphohydrolase 2	PPAP2C	no	no	yes	no	no	no	no	no	no	no	yes	yes	yes	29	2	10.5567	1.09539	1.12056	1.02803	1.08143	1.02179	1.03754	1.0608	1.07032	1.12334	1.06331	1.16886	1.14967	1.08108	1.06447	1.06561	18.3656	18.3267	18.6944	20.809	17.9307	21.0244	22.3813	22.8112	21.8117	1.0585	1.08261	1.18333	1.12399	1.06357	16.4858	1.14243
O43707;O43707-2;O43707-3	Alpha-actinin-4	ACTN4	no	no	no	yes	no	no	no	yes	no	no	no	yes	no	142	0	0	27.6074	27.5385	27.7541	27.0026	27.3083	27.3702	27.7243	27.8208	27.5524	26.5618	26.5342	26.4505	22.9406	22.9078	22.8905	24.0084	25.497	25.9062	24.3921	24.4819	24.8036	24.4169	24.611	24.5501	26.4386	27.2293	26.9014	28.5398	28.8864	28.9996	27.8245
O43708;O43708-3;O43708-2	Maleylacetoacetate isomerase	GSTZ1	no	no	no	yes	no	no	no	no	no	no	no	no	no	86	0	0	20.5419	21.4055	20.2932	22.9537	22.7428	23.1717	21.4531	20.9888	21.0257	22.4475	22.2643	22.6898	1.04668	1.18715	1.05972	1.09382	1.11815	1.06331	1.1358	1.04732	1.01253	1.11783	1.08958	1.12036	1.1885	1.06581	1.16455	1.07556	1.14444	17.8235	17.8715
O43709;O43709-3	Probable 18S rRNA (guanine-N(7))-methyltransferase	WBSCR22	no	no	no	yes	no	no	no	yes	no	no	no	no	no	73	0	0	1.05257	1.15528	1.13431	1.06121	1.1034	18.5909	16.9767	1.00859	1.09024	1.00514	1.19169	1.00621	1.02867	17.657	1.19427	21.2535	1.10378	21.8396	1.04226	1.01046	1.18953	1.07696	1.02525	1.13425	1.08472	1.19821	1.15161	17.3248	1.09994	17.3025	1.00399
O43715	TP53-regulated inhibitor of apoptosis 1	TRIAP1	no	no	no	yes	no	no	yes	no	no	no	no	no	no	42	0	0	20.3805	21.7099	21.7506	20.9998	19.9267	22.8705	21.2918	21.7644	19.7098	21.7275	21.6764	21.4758	1.10589	1.19304	1.12147	1.16329	1.19375	1.12942	1.0646	1.13943	1.00406	1.09904	1.13084	1.03622	1.0681	1.12106	1.07669	1.02187	1.03415	1.14677	1.17138
O43716	Glutamyl-tRNA(Gln) amidotransferase subunit C, mitochondrial	GATC	no	no	no	no	no	no	yes	no	no	no	no	no	no	77	0	0	18.7852	21.1266	20.6822	21.0984	20.367	20.9606	1.05733	1.08847	1.0591	1.02503	1.03278	1.10237	1.13854	1.03258	1.13955	1.14596	1.09719	1.19334	1.06827	1.08719	1.16324	1.06541	1.07857	1.08528	1.18985	1.1131	1.07679	1.19508	1.03835	1.17066	18.5248
O43719	HIV Tat-specific factor 1	HTATSF1	no	no	no	no	no	no	no	yes	no	no	no	no	no	115	0	0	17.4671	17.5266	18.2679	17.6594	1.02204	16.2663	17.551	15.9874	14.559	11.4241	12.3538	1.06541	1.12986	1.14564	1.15394	1.10451	1.00818	1.03031	1.07919	1.19732	1.11176	1.1925	1.04892	1.07107	17.5202	1.05629	17.2421	1.07116	1.03279	1.04565	1.16952
O43734-5;O43734-2;O43734;O43734-4;O43734-3	Adapter protein CIKS	TRAF3IP2	no	no	no	no	no	no	no	no	no	no	no	no	no	9	0	0	1.16286	1.13023	1.01512	16.1119	17.6433	17.5585	1.15708	1.14496	15.8098	1.15761	1.06727	1.17947	1.0646	1.19549	1.18202	1.18868	1.14607	1.15687	1.09732	1.14043	1.04838	1.02905	1.00594	1.17185	1.06388	1.05523	1.02559	1.13372	1.08275	1.16345	1.04873
O43736-2;O43736	Integral membrane protein 2A	ITM2A	no	no	yes	no	no	no	no	no	no	no	yes	no	no	2	3	23.7546	1.1508	1.1382	1.1059	1.08807	1.03012	1.06152	1.10822	1.02427	1.07159	1.10563	1.12036	1.14793	1.00036	1.01541	1.00355	21.5635	21.0391	20.9215	1.14799	1.08913	1.12897	27.043	27.1534	27.2744	1.19847	1.17355	1.01487	1.0335	1.06927	1.17272	1.14076
O43739-2;O43739	Cytohesin-3	CYTH3	no	yes	no	yes	no	no	no	no	no	no	no	no	no	29	0	0	1.0819	1.05626	1.15304	1.00518	1.09179	1.09034	1.13255	1.16418	1.05566	1.12659	1.14121	1.17469	1.18632	1.07765	1.01461	1.10922	1.11627	1.17539	1.09639	18.0397	19.8202	1.19034	1.06018	1.19052	1.03858	1.16807	1.09198	1.07055	1.05042	1.1053	1.18222
O43741;O43741-2	5-AMP-activated protein kinase subunit beta-2	PRKAB2	no	no	no	no	no	no	no	no	no	no	no	no	no	34	0	0	22.8293	23.2831	22.5034	19.1664	19.4977	18.6849	22.3669	22.4408	22.7987	19.8736	18.8997	19.5384	23.9102	23.7922	23.7659	20.4122	20.9775	21.855	22.9748	23.0717	23.0246	20.6087	21.1056	21.1431	20.8363	19.8921	19.0187	18.4417	17.7817	18.5036	21.2746
O43747;O43747-2	AP-1 complex subunit gamma-1	AP1G1	no	no	no	no	no	yes	no	no	no	no	no	no	no	139	0	0	22.0638	21.9175	21.9347	21.8239	21.6704	22.3421	21.3983	21.5245	21.8931	21.7881	21.5256	21.3987	24.1618	23.7314	23.6405	23.3289	23.8939	24.3963	22.4417	22.4326	22.7062	21.9404	22.1936	22.2384	20.7708	22.0052	18.4278	21.0551	21.3508	21.6887	20.782
O43752;O43752-2	Syntaxin-6	STX6	no	no	yes	no	no	yes	no	no	no	no	yes	no	no	75	3	14.3903	18.7082	19.226	19.6586	1.0864	1.01571	1.09764	1.18468	1.15873	1.05034	18.6699	19.2145	17.4088	21.8136	21.206	20.4882	23.8099	22.9211	23.5361	24.5645	24.348	24.749	25.3591	25.3739	25.478	18.5275	1.0218	16.5133	19.7251	19.9901	20.3436	19.811
O43759-2;O43759;O43759-3	Synaptogyrin-1	SYNGR1	no	no	yes	no	no	no	no	no	no	no	yes	no	no	24	1	6.38668	18.5846	18.1902	18.9109	1.00632	1.03533	1.14241	1.19257	1.18447	1.09783	1.12666	1.0816	1.01806	1.1166	1.06376	1.15137	1.15542	1.1179	1.14875	1.01904	1.13347	1.06035	1.07903	1.17335	1.03459	1.06875	1.07046	1.00005	1.04973	1.18825	1.10102	1.08124
O43760;O43760-2	Synaptogyrin-2	SYNGR2	no	no	yes	no	no	no	no	no	no	no	yes	no	no	126	2	6.5741	23.706	23.5926	23.1547	20.4968	22.027	21.1644	20.22	19.8104	1.05954	1.15338	18.6321	1.05026	1.01815	21.0839	1.10319	24.8781	24.6764	25.6834	24.0151	24.1181	23.6459	25.1241	24.8688	25.4332	20.9058	20.1455	1.17263	22.9724	23.2221	24.2136	21.9911
O43761	Synaptogyrin-3	SYNGR3	no	no	yes	no	no	no	no	no	no	no	yes	no	no	3	1	6.05081	1.09827	1.08264	1.19505	1.06314	1.00076	1.05278	1.00812	1.00366	1.14929	1.01372	1.18149	1.13832	20.555	19.2032	20.0243	1.10166	19.957	1.07792	1.14589	1.05928	1.15187	1.05268	1.04817	1.10863	20.3636	19.8793	20.0241	1.18019	1.1584	1.00477	1.00951
O43765	Small glutamine-rich tetratricopeptide repeat-containing protein alpha	SGTA	no	no	no	yes	no	no	no	yes	no	no	no	no	no	139	0	0	24.2245	24.4346	24.5491	24.7342	25.7165	25.484	24.0051	24.3952	23.8367	23.1436	23.3397	23.4382	20.6309	20.7285	17.9847	20.0096	20.0041	20.8311	22.1563	21.8255	21.3165	20.7869	20.5372	20.1495	21.0796	20.8336	20.2271	21.532	20.6883	22.2748	23.55
O43768-2;O43768;O43768-9;O43768-3;O43768-4;O43768-6;O43768-5;O43768-7;O43768-8	Alpha-endosulfine	ENSA	no	no	no	yes	no	no	no	no	no	no	no	no	no	107	0	0	23.8993	23.6911	24.0762	24.62	23.866	25.2016	24.2079	24.817	24.4936	23.2344	23.2481	23.5374	1.10679	1.04106	1.1307	1.19765	18.1764	17.7822	17.7576	17.9945	18.279	16.5583	17.3141	17.6991	1.0647	1.09501	1.17051	1.01972	17.8925	19.9778	19.7511
O43772	Mitochondrial carnitine/acylcarnitine carrier protein	SLC25A20	no	no	yes	no	no	no	yes	no	no	no	no	no	no	74	1	5.33301	1.00493	1.18449	1.14652	1.08001	1.08545	1.03359	1.15485	1.08725	1.17503	1.02441	1.08862	1.06565	18.495	19.3752	19.0616	1.18017	1.0058	1.14533	1.03096	1.16876	1.01049	1.0446	1.03832	1.01476	20.8519	22.1328	20.1447	19.9204	21.2161	21.6	17.1604
O43776;O43776-2	Asparagine--tRNA ligase, cytoplasmic	NARS	no	no	no	yes	no	no	no	no	no	no	no	no	no	139	0	0	24.2764	24.3823	24.5145	25.7995	25.8974	26.1734	25.0819	24.8649	24.809	25.1987	25.2763	25.3871	18.5607	18.9204	19.7084	22.3756	23.076	23.0776	21.6056	20.6342	21.2838	21.0297	21.2302	21.1702	21.4504	21.0032	22.1286	22.0138	22.094	22.5155	23.2647
O43795	Unconventional myosin-Ib	MYO1B	no	no	no	no	no	no	no	no	no	no	no	no	no	124	0	0	1.06468	1.19445	1.17279	18.1329	18.238	19.3257	20.1183	18.1878	21.0693	1.00919	1.15193	1.08312	20.5589	20.3569	20.8347	19.3388	20.4246	19.9584	25.7327	25.8181	24.1425	1.19368	1.12369	15.4591	19.8163	19.7867	18.4832	21.5963	21.4458	21.2285	24.8136
O43805	Sjoegren syndrome nuclear autoantigen 1	SSNA1	no	no	no	yes	no	no	no	yes	no	no	no	no	no	57	0	0	1.04511	1.18597	1.12298	21.0712	18.7746	19.8566	18.7662	19.781	1.0337	20.1781	1.08803	19.9763	1.01533	1.18449	1.06505	1.16357	1.10411	1.18175	1.02672	1.13051	1.04138	23.5518	1.02513	1.10931	1.10768	1.19419	1.06987	1.18226	1.01461	18.0678	1.18962
O43808	Peroxisomal membrane protein PMP34	SLC25A17	no	no	yes	yes	no	no	no	no	no	no	yes	no	no	37	2	8.68015	1.02195	19.0455	18.9235	1.00696	1.09416	1.09978	1.06176	1.07317	1.09843	1.04455	1.0221	1.02434	18.6611	17.7543	19.4504	1.14195	1.13252	1.12738	1.03054	1.17056	1.0842	1.02215	1.15972	1.1119	1.06302	1.04162	1.11097	1.19914	18.0751	18.3195	18.9461
O43809	Cleavage and polyadenylation specificity factor subunit 5	NUDT21	no	no	no	no	no	no	no	yes	no	no	no	no	no	141	0	0	22.1874	22.1184	21.5193	22.5154	21.5714	21.1143	20.1529	19.6167	19.0444	1.16894	18.4833	1.06475	22.0426	22.6269	21.7901	22.191	22.3513	19.7018	19.1302	18.7421	20.3046	1.04512	1.05252	1.15593	18.852	20.2862	19.2897	20.6761	1.11756	19.3218	18.52
O43813	LanC-like protein 1	LANCL1	no	yes	no	yes	no	no	no	no	no	no	no	no	no	89	1	3.37875	23.128	22.1845	22.7106	22.7823	22.5364	22.9203	23.0785	22.4243	22.2025	23.6253	23.6456	23.5439	21.3964	20.691	1.03055	19.6171	20.2021	20.6218	21.8577	21.4327	21.7382	20.7933	19.9689	20.1405	20.9957	21.6721	20.996	21.6075	22.1427	22.3863	21.3215
O43815;O43815-2	Striatin	STRN	no	no	no	yes	no	no	no	no	no	no	no	no	no	105	0	0	20.8848	20.4385	20.3477	20.6243	20.1266	20.8931	20.7613	20.7121	20.7961	16.7811	16.4476	15.706	20.5721	19.7542	20.4205	15.9096	18.5866	18.4105	18.7996	19.0187	19.2248	16.4239	17.1272	16.5801	18.6099	1.04883	1.15597	19.9896	20.5066	20.8668	20.9142
O43818	U3 small nucleolar RNA-interacting protein 2	RRP9	no	no	no	no	no	no	no	yes	no	no	no	no	no	97	0	0	1.17995	1.0813	1.07414	1.19384	1.09438	1.01241	1.19285	1.00204	1.06807	1.07983	1.06953	1.15164	1.16758	1.10743	1.11239	17.0156	16.4186	17.504	1.17932	1.06842	1.16883	1.08674	1.08394	1.00995	1.1779	1.13775	1.0822	1.17734	1.04185	1.08452	1.08367
O43819	Protein SCO2 homolog, mitochondrial	SCO2	no	no	no	no	no	no	yes	no	no	no	no	no	no	82	0	0	1.00347	1.08678	1.10518	1.11781	1.03174	1.17136	1.14433	1.02153	1.10986	1.09925	1.04033	1.00018	1.07796	1.19736	1.10352	1.14636	1.10265	1.10467	1.06718	1.06154	1.09175	1.01967	1.18984	1.18064	17.3827	1.0236	18.1411	17.9497	18.4118	18.6836	18.1679
O43822-2;O43822-3;O43822;O43822-4	Protein C21orf2	C21orf2	no	no	no	yes	no	no	yes	no	no	no	no	no	no	2	0	0	17.3072	1.14912	1.07133	1.0396	1.07133	17.9728	1.0712	16.2773	16.7702	1.08729	1.06716	1.16482	1.16292	17.3314	19.0776	1.13207	17.4423	16.1763	19.6241	18.0852	19.1889	1.1999	1.01594	1.07265	1.02468	1.0041	1.0818	1.1524	1.11379	17.9055	17.7594
O43823	A-kinase anchor protein 8	AKAP8	no	no	no	yes	no	no	no	yes	no	no	no	no	no	68	0	0	1.03406	1.06195	1.04028	1.00627	1.19981	1.18264	1.05805	1.01197	1.15525	1.15005	1.03672	1.04255	1.14973	1.16187	1.11288	1.08924	14.9534	15.1736	1.16762	1.15346	1.09999	1.14719	1.12863	1.08544	1.07482	1.15483	1.08937	1.02182	1.136	1.09877	1.00145
O43824	Putative GTP-binding protein 6	GTPBP6	no	no	no	no	no	no	no	no	no	no	no	no	no	52	0	0	1.08855	1.10562	1.04127	1.1376	1.07868	1.0545	1.16518	1.1485	1.18083	1.06704	1.1991	1.01839	17.5168	17.8425	17.4099	18.5349	18.3119	19.0299	1.07761	1.07476	1.1135	1.01007	1.02062	1.1857	1.13359	1.06404	1.00003	17.8639	1.17954	17.041	1.16221
O43826;O43826-2	Glucose-6-phosphate translocase	SLC37A4	no	no	yes	no	yes	no	no	no	no	no	yes	no	yes	29	2	10.724	1.18953	1.12394	1.18163	1.13099	1.10753	1.02807	1.01121	1.01599	1.14599	1.12195	1.05965	1.05217	1.00064	1.05681	1.16098	1.14838	18.3644	18.968	1.14915	1.19543	1.03679	1.09213	1.03327	1.18832	1.07469	1.13369	1.13366	1.04006	1.17302	1.14499	1.17243
O43837;O43837-2;O43837-3	Isocitrate dehydrogenase [NAD] subunit beta, mitochondrial	IDH3B	no	no	no	no	no	no	yes	no	no	no	no	no	no	129	0	0	24.0169	24.3614	24.3797	22.1503	22.5846	21.942	19.7139	19.0416	17.565	20.6804	20.3893	18.5132	1.02335	1.01296	1.06999	1.11661	1.18046	1.04493	1.04195	1.14906	1.06449	1.09632	1.00163	1.05131	1.19068	16.4299	1.05229	1.10871	17.6252	16.7247	20.0793
O43847;O43847-2	Nardilysin	NRD1	no	no	no	no	no	no	no	no	no	yes	no	no	no	131	1	5.42315	17.4016	16.9368	17.9454	22.1018	22.0158	22.374	21.6902	21.261	21.6871	17.1183	16.9203	17.2431	1.11255	1.1022	1.11938	14.6746	1.06573	15.26	15.6964	16.3809	17.0896	1.0258	1.03576	1.18785	1.07279	1.03373	1.16388	17.0135	1.07595	17.8653	19.5846
O43852;O43852-3;O43852-6;O43852-15;O43852-5;O43852-10;O43852-9;O43852-13;O43852-14;O43852-11;O43852-12	Calumenin	CALU	no	no	no	no	yes	yes	no	no	yes	no	no	yes	no	138	0	0	27.024	27.2978	27.2353	27.039	27.4438	27.3269	27.9663	27.6978	27.5595	27.066	27.5182	27.4645	21.7761	23.9508	23.2914	23.8914	24.4694	24.829	25.8337	25.7121	26.23	26.5628	26.7282	26.8022	18.3141	20.4936	17.7562	24.2786	24.2191	25.0375	28.1465
O43852-2;O43852-4;O43852-8;O43852-7	Calumenin	CALU	no	no	no	no	yes	yes	no	no	yes	no	no	yes	no	138	0	0	21.4042	18.7944	21.1765	20.5012	20.7366	20.0088	22.5839	22.9585	21.364	22.6265	23.2093	22.8728	1.16748	1.1899	1.05595	1.07094	1.10915	1.1082	18.3924	1.13845	18.2243	21.8478	22.0005	21.8576	1.15141	1.17601	1.19811	1.15532	1.17419	1.09217	20.9056
O43854-2;O43854	EGF-like repeat and discoidin I-like domain-containing protein 3	EDIL3	no	no	no	no	no	no	no	no	yes	no	no	no	no	17	0	0	23.8102	23.739	24.1026	21.5034	21.86	22.3961	21.5112	21.0717	20.6107	1.05202	1.06497	1.17668	25.6462	25.7093	25.6106	26.1692	25.9757	26.4997	26.8882	26.7383	26.8651	1.18266	1.16257	1.0071	26.2064	26.5323	26.4016	25.209	25.2121	25.7945	25.669
O43861-2;O43861	Probable phospholipid-transporting ATPase IIB	ATP9B	no	no	yes	no	no	yes	no	no	no	no	yes	no	no	11	2	9.13997	1.04741	1.15437	1.10772	1.05922	1.16819	1.17298	1.01091	1.14333	1.02101	1.11797	1.19211	1.09657	17.535	16.8101	16.5374	17.2745	18.783	16.6486	19.2476	18.1607	18.7257	18.191	17.8822	17.8683	15.2658	1.15333	1.15575	1.18341	1.0749	1.12842	1.15681
O43865;O43865-2	Putative adenosylhomocysteinase 2	AHCYL1	no	yes	no	yes	yes	no	no	no	no	no	no	no	no	129	0	0	19.2199	19.5386	19.5835	19.3472	18.9166	20.4027	19.8597	19.8085	20.2116	18.348	18.7999	18.2026	1.05016	1.03881	1.01379	1.09747	1.09245	1.16445	1.03712	1.1466	1.17148	1.16936	1.01341	1.12862	1.01522	1.07676	1.12156	17.4231	1.09687	1.0449	16.4072
O43896	Kinesin-like protein KIF1C	KIF1C	no	no	no	yes	no	no	no	no	no	no	no	no	no	64	0	0	16.559	15.798	15.7429	19.0021	19.5625	19.1207	18.3243	17.549	17.7618	17.379	18.0824	17.4946	19.3112	18.1039	18.8635	23.1849	22.7289	22.6837	18.4885	18.9703	18.5398	15.4029	16.1591	15.8224	15.5332	1.09197	1.18622	19.1475	18.083	19.6696	17.8676
O43909	Exostosin-like 3	EXTL3	no	no	yes	no	yes	yes	no	no	no	no	no	yes	no	5	1	4.62578	1.19907	1.181	1.10634	1.03408	1.06106	1.09945	1.08055	1.0998	1.11621	1.01392	17.822	1.03206	1.07678	1.19047	17.6143	16.3808	1.08978	1.16614	1.1404	1.02106	1.11535	1.02994	16.485	1.03182	1.06715	1.18442	1.08059	1.08221	1.11127	14.8445	1.18036
O43913;O43913-2	Origin recognition complex subunit 5	ORC5	no	no	no	no	no	no	no	yes	no	no	no	no	no	64	0	0	1.15985	1.12139	1.02594	1.18396	1.00848	1.14485	1.10708	1.17163	1.11951	1.11391	1.19647	1.01039	1.18694	1.05783	1.04846	1.13638	1.05176	1.14045	16.7272	17.085	16.6241	16.9186	1.15674	1.07864	1.05709	1.15583	1.18972	17.6729	1.01971	1.06371	1.16167
O43920	NADH dehydrogenase [ubiquinone] iron-sulfur protein 5	NDUFS5	no	no	no	no	no	no	yes	no	no	no	no	no	no	113	0	0	1.11111	1.08544	1.1751	1.13788	1.07643	1.19787	1.17268	1.07982	1.1405	1.06215	1.00265	1.1025	19.2237	20.6699	1.15316	1.06608	1.04367	1.04951	1.08483	1.11938	1.07401	1.12447	20.0693	19.3323	1.19311	1.12232	1.02305	23.1797	24.0984	25.2111	20.8125
O43924	Retinal rod rhodopsin-sensitive cGMP 3,5-cyclic phosphodiesterase subunit delta	PDE6D	no	no	no	yes	no	no	no	no	no	no	no	no	no	60	0	0	19.8192	1.09665	21.7	1.00121	1.07598	19.6804	21.705	1.17575	21.4726	21.0238	20.774	21.3083	1.02045	1.0504	1.02482	1.0319	1.02026	1.04313	1.12525	1.05488	19.4134	1.06763	1.03911	1.15502	1.02095	1.03654	1.14886	1.05194	1.06238	1.12601	1.17529
O43933;O43933-2	Peroxisome biogenesis factor 1	PEX1	no	no	no	yes	no	no	no	no	no	no	no	no	no	75	0	0	17.2115	20.31	20.6553	20.5491	20.6532	20.5608	14.0976	1.07288	1.05951	19.5549	1.11879	1.06871	14.8433	15.0817	1.02586	1.19039	15.3626	1.12946	1.11364	1.02045	17.1523	1.1935	1.07319	1.06105	1.14419	1.09562	1.18825	15.3905	1.19688	17.3062	15.7999
O60216	Double-strand-break repair protein rad21 homolog	RAD21	no	no	no	no	no	no	no	yes	no	no	no	no	no	111	0	0	1.16206	1.1906	1.11537	1.19202	1.06808	1.04375	1.12535	1.1705	1.06821	1.11729	1.13427	1.07611	1.19637	1.06907	1.08295	18.2314	1.1623	1.03998	17.9882	1.01635	19.7734	1.08419	1.16121	1.14762	1.15298	1.13971	1.10654	21.4553	1.14623	16.5328	1.15449
O60218	Aldo-keto reductase family 1 member B10	AKR1B10	no	no	no	no	no	no	no	no	yes	no	no	no	no	27	0	0	25.2071	25.1343	25.3703	28.0174	28.666	28.6281	26.1297	26.012	25.9296	29.3836	29.3588	29.2796	18.8354	17.5175	19.7902	22.4216	23.3948	23.5044	22.49	21.9708	22.3209	25.5212	25.7154	25.7976	20.7763	19.3116	19.1283	24.5094	24.4141	25.224	23.9945
O60220	Mitochondrial import inner membrane translocase subunit Tim8 A	TIMM8A	no	no	no	no	no	no	yes	no	no	no	no	no	no	134	0	0	24.0409	24.2484	24.2769	23.7172	24.4629	24.8847	26.3435	26.705	26.1752	24.2588	23.8566	23.839	1.02686	1.03285	1.11527	22.4997	22.9572	23.7335	24.6509	24.103	23.3611	18.819	18.7553	18.8395	1.14675	1.04007	1.10485	22.8462	21.8148	22.9318	25.8954
O60231	Putative pre-mRNA-splicing factor ATP-dependent RNA helicase DHX16	DHX16	no	no	no	no	no	no	no	yes	no	no	no	no	no	129	0	0	1.01768	1.08953	1.01211	1.02503	1.01769	1.07771	1.06161	1.10274	1.17708	1.15484	1.0814	1.00961	1.15386	1.11811	1.00251	1.13392	1.14165	1.09026	1.12205	1.00306	1.08394	1.12224	1.17569	1.14292	1.04729	1.08686	1.18693	1.00136	1.0109	1.10196	1.0297
O60232	Sjoegren syndrome/scleroderma autoantigen 1	SSSCA1	no	no	no	no	no	no	no	no	no	no	no	no	no	74	0	0	21.708	20.3533	20.8136	22.1619	22.3905	22.1515	22.4004	23.2389	22.2127	21.6094	21.7657	22.4011	1.11264	20.0741	20.5134	1.07503	1.12618	1.05516	16.9115	1.18596	1.10459	20.1981	20.5544	20.0393	1.14706	1.19739	1.13852	1.19141	1.02026	1.08543	19.7089
O60237;O60237-4;O60237-3;O60237-2;O60237-5	Protein phosphatase 1 regulatory subunit 12B	PPP1R12B	no	no	no	yes	no	no	no	no	no	no	no	no	no	10	0	0	15.7914	16.5175	16.822	1.18903	14.6225	14.7683	15.1491	14.5793	14.9641	1.01092	1.13286	1.15262	15.4949	16.8515	16.1087	15.8934	1.00606	15.6604	1.03736	1.18484	15.5749	1.15066	1.07274	1.06079	17.6609	18.0615	18.0305	18.9647	17.7177	17.6451	17.7582
O60238-2;O60238	BCL2/adenovirus E1B 19 kDa protein-interacting protein 3-like	BNIP3L	no	no	yes	no	yes	no	yes	yes	no	no	no	no	no	9	1	4.09669	20.3845	20.2768	1.05085	1.12242	1.18037	1.02476	1.07927	1.19964	1.01309	1.08127	1.00346	1.17732	21.3346	21.3452	21.1398	21.0626	20.2032	20.575	22.1903	22.0166	22.2267	1.04549	1.1408	1.03601	1.16423	1.11105	1.16648	1.0448	1.15723	20.2104	20.9441
O60244	Mediator of RNA polymerase II transcription subunit 14	MED14	no	no	no	no	no	no	no	yes	no	no	no	no	no	54	0	0	1.03114	1.05751	1.11804	1.18843	1.05811	1.08409	1.16579	1.19751	1.01419	1.13996	1.05318	1.08583	1.03501	1.16303	1.02564	1.03106	1.04019	1.17977	1.13249	1.10395	1.18012	1.16692	1.11757	1.0428	1.06509	1.17473	1.08235	1.18267	1.18002	1.17688	1.06856
O60245;O60245-2	Protocadherin-7	PCDH7	no	yes	yes	no	no	no	no	no	no	no	yes	yes	yes	6	4	16.4357	1.15757	1.06476	1.10567	1.07289	1.17064	1.16035	1.00361	1.11581	1.03836	1.13494	1.15646	1.14808	1.16777	1.00848	1.04533	1.12886	1.11789	1.05861	1.08868	1.05504	1.10227	15.0138	15.179	15.7491	1.03474	1.06313	1.06719	1.09719	1.16248	1.08709	1.14047
O60256;O60256-3;O60256-2	Phosphoribosyl pyrophosphate synthase-associated protein 2	PRPSAP2	no	no	no	no	no	no	no	no	no	no	no	no	no	112	0	0	22.2248	21.9027	22.6594	22.9129	22.8429	23.0434	20.8784	20.411	20.3474	21.1078	21.7732	21.772	18.4439	16.1912	20.5126	21.3086	19.5207	20.193	1.18486	15.3265	1.06969	21.0171	21.2778	21.5998	19.7132	17.4435	19.7179	20.0401	19.4185	20.0514	17.7578
O60264	SWI/SNF-related matrix-associated actin-dependent regulator of chromatin subfamily A member 5	SMARCA5	no	no	no	no	no	no	no	yes	no	no	no	no	no	111	0	0	1.01673	1.02262	1.05991	1.03099	1.10409	1.05535	1.03771	1.15662	1.14966	1.1131	1.11984	1.06587	1.01177	1.04816	1.04624	15.1707	16.0377	15.1669	16.6214	15.8101	16.5506	1.1803	1.0055	1.043	1.10282	1.19731	1.05736	15.4474	14.9498	1.1231	17.5135
O60266;O60266-2	Adenylate cyclase type 3	ADCY3	no	yes	yes	yes	no	yes	no	no	no	no	yes	yes	yes	0	4	21.5285	1.01199	1.09613	1.17122	1.07936	1.00207	1.17941	1.13143	1.03563	1.00773	1.1478	1.16171	1.08811	1.05166	1.04261	1.07634	16.774	16.1209	16.8752	1.14979	1.07353	17.0542	1.04218	1.03093	15.179	1.18427	1.02443	1.1064	16.752	17.2627	16.2589	1.07537
O60268-3;O60268;O60268-2	Uncharacterized protein KIAA0513	KIAA0513	no	no	no	yes	no	no	no	no	no	no	no	no	no	2	0	0	18.5237	18.5453	18.4996	19.9231	18.9077	19.7544	19.9173	20.1585	19.1881	20.8692	21.0558	21.1024	1.12246	1.05901	1.02326	1.18812	1.19946	1.08019	1.10488	1.08049	16.1375	1.11495	1.11126	1.17044	1.16763	1.09804	1.04107	1.10204	1.08988	1.18659	17.7466
O60271-4;O60271-2;O60271-5;O60271-9	C-Jun-amino-terminal kinase-interacting protein 4	SPAG9	no	no	no	yes	no	no	no	no	no	no	no	no	no	129	0	0	23.1494	22.9262	23.3835	23.4323	23.1784	23.7114	22.9717	22.4473	22.5096	22.2809	22.1221	22.307	18.0678	19.2406	19.0259	15.7456	17.8703	18.4239	19.921	18.3043	18.8147	17.8547	17.2545	17.1649	20.3285	20.0956	19.4258	20.4554	20.5554	20.6024	21.7665
O60279	Sushi domain-containing protein 5	SUSD5	no	no	yes	no	no	no	no	no	no	no	no	yes	yes	3	2	12.7451	19.5268	20.4338	21.1754	20.6745	19.9357	20.312	20.5459	21.3374	20.0053	22.7742	22.7715	22.4147	18.244	18.5547	18.0179	1.05738	16.3778	18.7961	19.919	19.3604	19.6632	23.2902	22.9152	22.5373	17.1654	1.06618	1.01203	20.6467	20.2353	21.386	21.2969
O60287	Nucleolar pre-ribosomal-associated protein 1	URB1	no	no	no	no	no	no	no	yes	no	no	no	no	no	85	0	0	1.18706	1.05158	1.01269	1.15351	1.05207	1.04225	1.16728	1.17754	1.16376	1.09777	1.16044	1.03114	1.03487	1.04048	1.01389	16.2524	1.10029	1.08055	1.04495	1.13627	1.0585	1.10254	1.1201	1.05708	1.11801	1.19826	1.09913	1.0364	1.10821	1.02482	1.00071
O60291;O60291-4;O60291-2;O60291-3;Q96PX1-2;Q96PX1	E3 ubiquitin-protein ligase MGRN1	MGRN1	no	yes	no	yes	no	no	no	yes	no	no	no	no	no	8	0	0	19.2941	19.7048	18.851	15.7738	1.17239	16.338	17.1166	1.11474	1.0704	1.16516	1.10488	1.01277	19.6445	18.1278	19.307	21.7757	21.6537	20.7735	23.8732	23.5288	24.3145	23.6194	23.4745	23.576	1.19093	1.19877	1.06513	19.538	18.311	20.1989	19.676
O60292	Signal-induced proliferation-associated 1-like protein 3	SIPA1L3	no	yes	no	no	no	no	no	no	no	no	no	no	no	40	0	0	1.13572	1.07458	1.16642	1.11844	1.19806	1.13877	1.11109	1.15089	1.05235	1.05788	1.16478	1.16132	1.16298	1.13109	1.18867	1.11645	1.17149	1.12424	1.01875	14.2063	1.05118	1.18995	1.14698	1.18633	1.1934	18.7651	1.14019	16.6839	15.6607	15.6215	16.7442
O60293;O60293-2;O60293-4	Zinc finger C3H1 domain-containing protein	ZFC3H1	no	no	no	no	no	no	no	yes	no	no	no	no	no	32	0	0	1.03078	1.12644	1.19718	1.18294	1.19677	1.1375	1.03471	1.00257	1.06523	1.03679	1.11196	1.17201	1.08303	1.0322	1.03672	1.0198	1.0289	1.15611	1.04709	1.08515	1.08831	1.05566	1.14437	1.14376	1.19973	1.1486	1.1554	1.1054	14.3188	1.03484	1.19843
O60306	Intron-binding protein aquarius	AQR	no	no	no	no	no	no	no	yes	no	no	no	no	no	119	0	0	1.10418	1.14953	1.05589	1.08397	1.0591	1.09446	1.1982	1.16337	1.01685	1.14171	1.07411	1.15959	1.01865	1.13533	1.19258	1.15484	15.076	1.1612	1.03937	1.18776	1.06518	1.1163	1.07286	1.12516	1.01111	1.12299	1.07823	1.13287	1.10495	1.0849	1.00887
O60307	Microtubule-associated serine/threonine-protein kinase 3	MAST3	no	no	no	no	no	no	no	no	no	no	no	no	no	30	0	0	1.00584	1.13583	1.13746	1.10365	1.01492	1.13141	1.0707	1.12647	1.15468	1.12431	1.04935	1.01183	20.0859	19.0231	20.1393	17.8357	17.5447	16.9678	19.5857	19.4183	18.7016	1.03316	1.15978	1.02169	1.09193	1.13558	1.07287	1.00292	1.14808	1.19532	16.3025
O60308;O60308-3;O60308-2	Centrosomal protein of 104 kDa	CEP104	no	no	no	yes	no	no	no	no	no	no	no	no	no	3	0	0	1.08399	1.08846	1.04616	1.04631	1.18675	1.12581	1.00439	1.0875	1.05137	1.14542	1.00509	16.6999	1.08866	1.00206	1.13442	1.15688	16.1049	15.2944	17.8475	17.3575	17.6316	1.16894	1.00285	1.11038	1.17239	1.05526	1.08023	1.09049	1.06618	1.15741	1.10599
O60312;O60312-2	Probable phospholipid-transporting ATPase VA	ATP10A	no	yes	yes	no	yes	no	no	no	no	no	yes	no	no	1	2	10.8428	1.16683	1.18261	15.4335	1.11077	14.315	1.17776	1.10496	1.17164	1.12365	1.01883	1.17129	1.07421	16.4858	1.07581	15.4492	15.182	1.12663	1.14395	19.0878	18.3422	19.6321	14.6862	14.8682	1.09078	1.05882	1.02848	1.01289	1.17347	1.06469	14.7639	1.16017
O60313-2;O60313	Dynamin-like 120 kDa protein, mitochondrial;Dynamin-like 120 kDa protein, form S1	OPA1	no	no	yes	no	no	no	yes	no	no	no	no	no	no	136	1	5.09463	18.7803	20.0606	19.7441	21.0023	20.8078	20.9041	18.2551	17.8613	17.1532	22.4499	21.8061	20.9526	18.7608	18.3111	19.2741	19.8797	19.5078	19.9672	16.0001	16.7863	1.02203	20.0364	19.5137	19.9323	19.8985	17.5085	18.6196	18.9399	20.3602	21.14	19.4724
O60315-2;O60315	Zinc finger E-box-binding homeobox 2	ZEB2	no	no	no	no	no	no	no	yes	no	no	no	no	no	5	0	0	1.17583	1.1799	1.02895	1.01675	1.12066	1.15884	1.11186	1.1362	1.10346	1.06011	1.19553	1.12392	1.18989	1.15142	1.15443	1.15293	1.07184	1.13845	1.01676	1.15218	1.14766	16.722	1.10741	1.01158	1.11722	1.07282	1.00731	1.0669	1.18842	1.19936	1.06887
O60318;O60318-2	Germinal-center associated nuclear protein	MCM3AP	no	no	no	yes	no	no	no	yes	no	no	no	no	no	47	0	0	1.04075	1.17621	1.148	1.05448	15.8002	1.13945	1.05204	16.6313	15.0335	1.02226	19.6107	19.5511	1.17998	1.13921	1.02374	1.13522	1.07037	1.15551	1.1511	1.17603	1.04431	1.07667	1.00331	1.03531	1.1785	1.0002	1.00537	1.16274	1.17435	1.04742	1.14491
O60331-4;O60331;O60331-2;O60331-3	Phosphatidylinositol 4-phosphate 5-kinase type-1 gamma	PIP5K1C	no	yes	no	yes	no	no	no	yes	no	no	no	no	no	25	0	0	18.061	19.1944	19.498	1.06994	15.4504	1.12067	17.5468	18.1675	16.6937	17.617	16.9259	14.5807	1.15674	1.19569	1.1163	1.08246	1.13247	1.17461	1.07163	1.01	1.0454	1.05154	1.08183	1.05056	18.1344	17.3285	17.4741	1.02852	1.09128	1.09309	16.4511
O60333-3	Kinesin-like protein KIF1B	KIF1B	no	no	no	yes	no	no	yes	no	no	no	no	no	no	74	0	0	1.16238	14.371	14.6939	16.6253	17.6008	17.4665	17.6694	14.8145	14.8679	15.9768	15.6393	15.9948	17.37	1.0499	1.00824	20.1206	19.6758	19.2918	17.509	17.0576	17.4799	13.9856	1.03618	1.02347	1.08134	1.08831	1.01723	15.9678	13.487	15.8235	15.045
O60341;O60341-2	Lysine-specific histone demethylase 1A	KDM1A	no	no	no	no	no	no	no	yes	no	no	no	no	no	132	0	0	1.19882	1.13213	1.00135	1.18284	1.06763	1.18365	1.18561	1.11089	1.19113	1.07437	1.17881	1.12018	1.07995	1.04938	1.18773	1.1095	1.13085	1.16268	1.07106	1.1602	1.03062	1.12806	1.152	1.04515	1.0467	1.176	1.1905	1.05864	1.00626	1.18492	1.07161
O60343-2;O60343-3;O60343;O60343-5;O60343-4;Q86TI0-2;Q86TI0	TBC1 domain family member 4	TBC1D4	no	no	no	yes	no	no	no	no	no	no	yes	no	no	88	1	5.43788	1.01875	15.6173	15.5968	19.3142	19.3901	19.9716	15.4053	15.4127	15.1942	1.19404	1.13627	1.04542	1.01312	1.19895	1.10968	1.18879	1.00865	1.06809	1.01687	1.09229	1.16186	1.13454	1.05584	1.12999	1.0797	1.08663	1.00324	1.11167	15.0389	1.03081	1.04365
O60353-2;O60353	Frizzled-6	FZD6	no	yes	yes	no	no	no	no	no	no	yes	yes	no	yes	12	2	9.9633	1.10309	1.00595	1.01018	1.1132	1.0783	1.15609	1.04388	16.1732	1.11842	1.02038	1.16653	1.13409	1.00364	1.10259	1.05741	19.6583	19.0336	18.6781	19.8161	16.7725	19.9113	19.1821	16.0536	17.0725	1.03704	1.10933	1.12308	18.3034	1.05101	18.3763	1.18711
O60427;O60427-2	Fatty acid desaturase 1	FADS1	no	no	yes	no	yes	no	yes	no	no	no	yes	no	no	35	2	11.153	1.01003	1.19959	1.14654	16.0429	1.13728	1.04458	1.17613	1.16625	1.10796	1.06886	1.04999	1.1218	1.14423	1.19748	1.03166	1.10944	1.00684	1.0966	1.01753	1.19825	1.0897	1.13943	1.05105	1.12893	1.01681	1.11085	1.01634	15.7085	1.1	1.10746	1.15349
O60437	Periplakin	PPL	no	yes	no	yes	no	no	yes	yes	no	no	no	no	no	87	0	0	15.5579	16.3717	14.9225	16.3141	19.3213	20.0694	16.2431	16.4047	16.7155	20.1093	19.5039	19.5807	17.5406	15.3302	18.4002	17.096	19.0823	19.9037	16.1168	17.3538	17.5865	21.0191	20.8999	21.0999	22.8114	22.9681	22.8026	20.7519	21.8406	21.8392	18.0779
O60443;O60443-3;O60443-2	Non-syndromic hearing impairment protein 5	DFNA5	no	yes	no	yes	no	no	no	no	no	no	no	no	no	50	0	0	21.9213	22.3234	21.8821	20.3603	20.0307	20.6963	21.0794	20.4424	20.5776	1.09391	1.15222	1.01212	1.00737	16.0698	1.11819	1.06698	1.09921	1.05734	18.0491	17.1832	18.5424	1.06437	1.15498	1.19847	19.9983	19.7104	18.4771	1.12096	16.3432	17.4182	20.1536
O60447;O60447-2	Ecotropic viral integration site 5 protein homolog	EVI5	no	no	no	yes	no	no	no	yes	no	no	no	no	no	10	0	0	1.02484	1.09016	1.18708	18.1685	17.6695	16.7991	19.3122	1.19403	19.2909	1.11274	1.13152	1.19106	1.17841	1.1602	1.01524	1.02365	1.09278	1.11955	15.5439	1.04711	1.05264	1.14885	1.17813	1.02227	1.14622	1.19876	1.14425	1.09133	1.1652	1.02662	1.10734
O60449-2;O60449-3;Q8IX05;Q8IX05-2	Lymphocyte antigen 75	LY75	yes	no	yes	no	no	no	no	no	no	no	yes	yes	yes	21	4	22.5438	1.17105	1.10586	1.03393	1.13012	1.12812	1.11393	1.06421	1.04339	1.10546	1.18915	1.04457	1.18508	1.10312	1.08782	1.07089	1.15681	17.0332	15.9652	14.7965	15.7493	14.7821	1.16463	1.0543	1.05767	1.00584	1.04188	1.19914	15.2688	16.5575	19.0134	1.19602
O60462-3;O60462-2;O60462;O60462-6	Neuropilin-2	NRP2	no	no	yes	no	no	no	no	no	yes	no	yes	yes	yes	35	3	13.4833	1.05889	1.18593	1.19901	16.2855	1.11327	15.7072	18.2285	18.531	16.5516	20.612	20.9792	20.8153	1.03963	1.00172	1.10214	19.417	17.8139	18.7047	21.5831	20.3956	21.0236	23.045	23.3085	23.3577	1.18981	1.02407	1.19619	19.1247	18.6231	19.5559	19.7526
O60476	Mannosyl-oligosaccharide 1,2-alpha-mannosidase IB	MAN1A2	no	no	yes	no	no	yes	no	no	no	no	no	no	no	57	1	4.5294	1.12282	1.19615	1.06215	1.18653	1.02122	15.2207	1.03987	1.0727	1.00369	1.11217	1.07073	1.17948	1.11287	1.05066	1.03512	1.06835	1.13288	1.19196	15.8897	1.12587	14.8262	18.6291	17.7467	18.519	1.01263	1.14564	1.16701	18.0432	17.4392	18.3481	19.1359
O60488-2;O60488	Long-chain-fatty-acid--CoA ligase 4	ACSL4	no	no	yes	no	yes	no	yes	no	no	no	no	no	no	137	1	3.21288	19.0709	20.2114	18.1504	21.1299	21.1628	21.6391	21.6097	21.3003	21.2636	20.0929	19.9873	20.4652	18.4899	16.9664	17.9971	22.3001	21.252	21.7482	21.8372	21.7842	21.7445	18.5222	19.4174	19.1768	17.3082	17.9902	1.09419	20.5497	19.22	20.8937	20.4651
O60493;O60493-2;O60493-4;O60493-3	Sorting nexin-3	SNX3	no	no	no	no	no	no	no	no	no	no	no	no	no	134	0	0	24.0822	24.1102	23.7964	26.1543	25.7961	26.2848	25.8116	25.6756	25.5631	22.2039	23.1064	22.3854	25.1351	24.7506	24.3078	26.1479	25.1355	25.8333	28.2693	28.165	28.1475	24.0264	24.4661	24.6318	24.3734	24.0794	24.0615	25.8752	25.4554	25.8259	25.3727
O60499;O60499-2	Syntaxin-10	STX10	no	no	yes	no	no	yes	no	no	no	no	no	no	no	79	1	4.36211	20.8525	21.0447	20.9161	1.07866	1.1751	1.04537	16.5839	1.10971	1.06047	1.11084	1.1772	1.12836	21.0463	21.0875	21.2006	24.0056	24.0527	23.9285	24.1549	23.6735	24.2757	23.2819	23.3207	23.4087	18.0532	19.7066	17.2163	1.16216	20.2097	21.0512	20.2639
O60502;O60502-4;O60502-2;O60502-3	Protein O-GlcNAcase	MGEA5	no	no	no	yes	no	no	no	yes	no	no	no	no	no	116	0	0	18.9688	17.5996	18.1335	21.2206	21.9001	21.8587	20.655	20.3401	20.6531	20.677	20.5711	20.8701	1.09067	1.10179	1.12827	1.01534	1.1247	1.06229	1.12104	1.08296	16.8241	1.05953	1.05145	1.00801	1.18017	16.2185	1.13947	1.09526	15.2555	16.4621	19.7312
O60503	Adenylate cyclase type 9	ADCY9	no	yes	yes	no	no	no	no	no	no	no	yes	yes	yes	11	4	16.9807	20.1133	16.7446	15.9757	14.2372	1.08863	1.10649	1.19483	22.0684	1.04024	1.104	1.19201	1.11091	21.0531	19.0944	20.3854	21.2994	20.9098	20.9151	21.5553	21.4154	21.6115	23.329	23.2183	23.0092	18.9581	16.9963	18.9799	20.422	20.1193	21.2659	18.7484
O60504-2	Vinexin	SORBS3	no	no	no	yes	no	no	no	yes	no	no	no	no	no	37	0	0	22.2494	22.1677	22.4681	21.212	21.202	21.4215	20.1276	20.1857	20.4661	15.7025	15.4575	1.04187	15.3839	15.8322	1.19337	1.18767	1.08058	1.01933	1.0335	1.10644	1.13073	1.01364	1.03148	1.1507	21.4537	22.6286	21.8871	21.6242	21.3389	22.2022	16.84
O60506;O60506-2	Heterogeneous nuclear ribonucleoprotein Q	SYNCRIP	no	no	no	yes	yes	no	no	yes	no	no	no	no	no	140	0	0	22.6581	23.002	22.4938	23.3823	23.2889	23.6981	24.2471	23.648	24.0904	23.9759	23.8901	22.9795	26.1076	25.5817	26.1634	27.5687	27.8189	27.7671	25.7967	25.6988	25.5765	25.6563	25.6665	25.017	23.0098	21.8755	22.7466	24.3859	23.7373	24.2264	23.8982
O60507	Protein-tyrosine sulfotransferase 1	TPST1	no	no	yes	no	no	yes	no	no	no	no	no	no	no	8	1	4.02108	1.0228	1.17866	1.18315	1.09306	1.04511	1.12568	1.01488	1.07469	1.0236	1.06172	1.03055	1.10124	20.1669	20.6097	20.1758	18.1628	17.6306	17.2033	18.7096	19.5323	19.895	1.05042	18.2105	18.4523	16.9964	17.9187	16.8312	18.3613	19.4902	19.5557	21.6001
O60508	Pre-mRNA-processing factor 17	CDC40	no	no	no	no	no	no	no	yes	no	no	no	no	no	67	0	0	1.06891	1.12004	1.1732	1.12858	1.03691	1.07944	1.04701	1.18632	1.17622	1.00053	1.00209	1.05381	1.00219	1.15326	1.09389	18.142	1.13276	17.646	14.7508	1.10541	1.02247	17.9526	1.13823	1.07713	1.0806	1.15448	1.02795	1.04383	1.07366	1.17976	1.05107
O60512;O60512-2	Beta-1,4-galactosyltransferase 3;N-acetyllactosamine synthase;Beta-N-acetylglucosaminylglycopeptide beta-1,4-galactosyltransferase;Beta-N-acetylglucosaminyl-glycolipid beta-1,4-galactosyltransferase	B4GALT3	no	no	yes	no	no	yes	no	no	no	no	no	yes	no	2	1	3.65772	1.03485	1.07214	1.19198	1.18633	1.0191	1.08841	1.0562	1.08455	1.08218	1.07755	1.05685	1.04628	1.099	1.10727	1.14335	19.6544	20.0618	20.0085	19.6527	19.7289	20.2723	20.169	20.93	20.4222	1.12942	1.14157	1.19722	19.4146	19.7731	20.6084	20.7428
O60513	Beta-1,4-galactosyltransferase 4;N-acetyllactosamine synthase;Lactotriaosylceramide beta-1,4-galactosyltransferase	B4GALT4	no	no	yes	no	no	yes	no	no	no	no	no	no	no	10	1	4.34725	1.17862	1.03955	1.17549	1.19642	1.18871	1.09105	1.02269	1.04527	1.09551	16.9147	1.0809	1.03775	1.18281	16.9042	1.17775	19.5141	19.2782	19.6016	20.5965	20.7316	20.9393	22.2413	22.1127	22.1305	18.2671	1.11677	1.18547	19.3982	19.0002	19.8476	18.5808
O60518	Ran-binding protein 6	RANBP6	no	no	no	yes	no	no	no	yes	no	no	no	no	no	128	0	0	16.9729	17.0459	16.6214	15.3812	16.1041	16.1842	1.16877	1.02892	1.03271	1.14353	13.7668	14.0221	17.372	15.909	17.3287	17.5304	16.5911	17.9956	18.8316	17.5237	18.5736	17.659	18.697	18.8639	16.5113	1.05285	1.05185	18.1207	18.6435	18.9033	18.8111
O60524-4;O60524-5;O60524;O60524-3;O60524-2	Nuclear export mediator factor NEMF	NEMF	no	no	no	no	no	no	no	yes	no	no	no	no	no	82	0	0	1.01214	1.09435	1.03333	1.18081	14.6767	15.4799	1.08215	1.16707	1.06663	16.5487	1.17807	1.14633	20.6115	20.5398	20.7391	23.5133	23.0704	23.199	19.8098	20.1542	20.1416	20.5857	20.046	19.9231	17.4622	16.1759	1.00804	17.7162	17.6803	18.6971	18.9368
O60547-2;O60547	GDP-mannose 4,6 dehydratase	GMDS	no	no	no	no	no	no	no	no	no	no	no	no	no	93	0	0	17.1938	16.7822	17.5869	18.7698	17.9297	20.6645	19.2534	1.13388	18.3253	18.8261	18.6864	18.8682	1.0754	1.10373	1.0887	1.15774	1.07345	1.05888	16.7034	1.17069	16.7447	1.18684	1.14597	17.3631	1.15966	1.04563	1.15373	1.05158	1.03578	1.12227	1.18117
O60551	Glycylpeptide N-tetradecanoyltransferase 2	NMT2	no	no	no	yes	no	no	no	no	no	no	no	no	no	81	0	0	21.2762	20.7826	21.291	20.2083	19.4674	21.0864	19.6867	19.6847	19.4727	18.9188	16.4051	18.2938	19.6746	16.8603	20.4518	22.6171	23.1735	23.3886	17.6228	17.8097	18.6114	1.01383	15.6956	18.7827	17.7419	17.5506	17.844	19.7066	1.14821	19.3101	18.1756
O60563	Cyclin-T1	CCNT1	no	no	no	no	no	no	no	yes	no	no	no	no	no	45	0	0	1.01718	1.16577	1.00926	1.04008	1.04696	1.01766	1.15522	1.1993	1.02416	1.16955	1.1602	1.16502	1.10006	1.13348	1.01426	1.03476	1.12454	1.02219	1.09199	1.10969	1.02484	1.02408	1.19385	1.03465	1.05579	1.04375	1.11603	1.00041	1.0763	1.11331	1.13198
O60566;O60566-3	Mitotic checkpoint serine/threonine-protein kinase BUB1 beta	BUB1B	no	no	no	yes	no	no	no	yes	no	no	no	no	no	43	0	0	14.5773	15.1994	14.3538	17.058	1.02407	1.06671	17.1797	14.2498	1.04959	1.0027	1.12899	1.01057	1.0329	1.14012	1.16155	1.09541	1.12134	1.17631	1.05179	1.08104	1.08879	1.05108	1.17814	1.1373	1.00564	1.08967	1.00199	1.162	1.10681	1.14846	1.10058
O60568	Procollagen-lysine,2-oxoglutarate 5-dioxygenase 3	PLOD3	no	no	no	no	yes	no	no	no	no	no	no	yes	no	131	0	0	23.2166	23.4836	23.5405	23.2551	23.507	24.0146	23.7459	23.2291	23.211	19.9948	20.2674	19.005	24.6917	24.1022	24.7163	24.1792	24.2986	24.4867	25.0539	24.7473	24.6369	22.3808	21.8728	22.0579	24.7582	24.3934	24.6011	26.4865	25.2533	25.4377	26.1756
O60573	Eukaryotic translation initiation factor 4E type 2	EIF4E2	no	no	no	no	no	no	no	no	no	no	no	no	no	81	0	0	19.7462	1.19837	20.4631	19.8573	20.3495	21.5328	20.8993	20.5483	20.0935	21.4376	21.5705	19.9727	22.0378	20.8218	21.8464	24.2353	24.0253	24.4835	22.5652	22.8938	22.6622	21.4653	21.9237	21.4063	1.05509	1.19173	20.0046	22.814	20.404	22.2068	21.4779
O60603	Toll-like receptor 2	TLR2	yes	no	yes	no	no	no	no	no	no	yes	yes	yes	yes	0	4	21.9658	1.18892	1.182	1.01545	1.04975	1.0784	1.11177	1.08693	1.13857	1.02445	1.13492	1.13579	15.2429	1.10946	1.14179	1.17722	1.11584	1.06501	1.18374	1.09225	1.00653	1.06129	1.13259	1.19735	1.03139	1.13977	1.07747	1.12212	1.02087	1.10955	1.02184	1.11262
O60610;O60610-2;O60610-3	Protein diaphanous homolog 1	DIAPH1	no	yes	no	yes	no	no	no	no	no	no	no	no	no	139	0	0	22.013	22.364	21.9811	23.7192	23.5598	23.7702	22.204	21.9812	22.2946	23.3143	23.0601	23.0821	1.08453	1.09847	16.2506	18.35	19.0525	19.7716	19.256	18.9175	18.5655	16.9363	17.8061	19.1116	19.1549	17.5385	18.1271	21.3203	20.3882	21.5799	22.3135
O60613;O60613-2	15 kDa selenoprotein	SEP15	no	no	no	no	yes	no	no	no	no	no	no	no	no	98	0	0	22.3885	23.3317	20.8736	23.3839	23.6721	22.2741	22.437	23.7018	23.4629	22.4052	22.0965	22.3594	20.0668	21.1909	19.0331	22.5845	20.3813	22.436	22.6429	22.5	22.6708	21.3132	21.2341	20.7975	18.9151	1.13444	1.07099	22.2665	22.0972	22.8041	24.4519
O60635	Tetraspanin-1	TSPAN1	no	no	yes	no	no	no	no	no	no	no	yes	yes	yes	5	4	24.127	1.01495	20.795	1.12944	1.05823	1.00089	1.08719	19.9916	19.9561	1.0166	1.1176	1.19485	1.08586	1.1729	19.5264	1.17039	21.1236	21.1842	20.9843	24.2311	24.3194	24.5278	23.6584	23.4618	23.8574	1.12785	1.09813	1.17138	1.02509	18.6246	19.4235	21.9626
O60637-3;O60637-2;O60637	Tetraspanin-3	TSPAN3	no	no	yes	no	no	no	no	no	no	no	yes	yes	yes	25	4	23.7191	1.12691	22.6246	20.6357	22.1008	1.04667	18.9823	19.2191	1.12065	1.12249	1.13226	1.19292	1.06154	23.5828	23.7587	23.9003	25.5611	24.9212	25.6782	25.5984	23.1738	25.3259	24.3847	24.522	22.2757	1.09758	1.03265	19.0888	1.18311	1.11992	1.14885	1.16949
O60645-3;O60645;O60645-2	Exocyst complex component 3	EXOC3	no	no	no	yes	no	yes	no	no	no	no	no	no	no	75	0	0	18.8855	19.5814	17.7104	20.6477	20.9063	21.5561	20.3696	20.9863	20.1753	20.8092	20.8578	20.4393	24.4501	23.8428	24.2552	23.128	22.6058	22.8624	22.5852	22.6046	22.5503	21.0351	21.4835	21.1572	22.4242	21.2553	22.1194	24.2367	23.3762	23.806	22.0758
O60658-2;O60658;O60658-6;O60658-4;O60658-3;O60658-5	High affinity cAMP-specific and IBMX-insensitive 3,5-cyclic phosphodiesterase 8A	PDE8A	no	no	no	no	no	no	no	no	no	no	no	no	no	1	0	0	1.18225	1.18343	19.8303	1.12342	1.05718	1.07661	1.08583	1.11109	1.19441	1.06435	1.15938	1.05488	18.3442	17.8583	18.1582	1.03544	1.10376	17.277	17.1002	17.224	16.7052	15.9216	16.5542	15.3637	17.742	18.8821	18.8933	18.0774	16.5752	18.388	17.0636
O60664;O60664-4;O60664-3;O60664-2	Perilipin-3	PLIN3	no	no	no	yes	no	no	no	no	no	no	no	no	no	140	0	0	25.5495	25.9552	25.7363	25.6495	25.9961	26.2215	26.0892	26.3805	26.318	25.8526	25.9524	26.0553	20.4423	18.8599	19.338	23.8056	23.3833	23.6375	23.6166	23.7601	23.938	22.7699	23.0314	22.8247	21.3331	21.1871	20.7086	23.5274	22.6575	23.3227	24.5149
O60669	Monocarboxylate transporter 2	SLC16A7	no	yes	yes	no	no	no	no	no	no	no	yes	no	yes	9	3	18.2884	1.08492	1.05802	1.00587	1.05889	1.13742	1.10482	1.1042	1.0781	1.1325	1.13435	1.15514	1.05723	1.16026	1.04641	1.11769	17.1901	19.316	17.5838	14.6466	18.4429	18.4775	17.3511	18.1142	18.7324	1.17402	1.11572	1.09461	1.01092	21.2943	17.3492	1.08014
O60678;O60678-2	Protein arginine N-methyltransferase 3	PRMT3	no	no	no	yes	no	no	no	no	no	no	no	no	no	94	0	0	16.2228	1.11138	16.7896	20.8648	20.6825	21.2574	18.4157	18.2632	1.18973	1.01666	18.329	18.358	1.15489	1.11491	1.07022	1.08196	1.18646	16.5802	1.15731	1.15062	1.07562	1.15023	1.00423	1.1362	1.13112	1.01478	1.07518	1.12889	1.07816	15.4487	16.8029
O60683;O60683-2	Peroxisome biogenesis factor 10	PEX10	no	no	no	no	no	no	no	no	no	no	no	no	no	1	0	0	1.00479	1.13247	1.01449	1.07088	1.02435	1.19708	1.0519	1.12162	1.05073	1.02133	1.0956	1.08748	18.5608	1.16563	18.6164	1.0206	1.15131	1.01137	1.02462	1.17108	1.06661	1.14084	1.1135	1.19897	1.01464	1.17839	1.13069	1.1939	1.06666	1.19233	1.09317
O60684;O15131	Importin subunit alpha-7	KPNA6	no	no	no	no	no	no	no	no	no	no	no	no	no	134	0	0	23.2281	23.4794	22.7005	23.9775	23.9881	24.4159	23.5178	23.6082	23.5174	23.1802	23.0956	23.0895	16.449	19.7438	21.1398	20.6178	20.8166	20.783	22.2803	22.3012	22.5823	20.2385	19.708	19.487	20.9068	22.1918	21.2392	22.1024	21.37	22.6095	23.9205
O60687	Sushi repeat-containing protein SRPX2	SRPX2	no	no	no	yes	no	no	no	no	yes	yes	no	no	no	1	1	4.90104	1.05121	1.16069	1.08984	1.01768	1.10587	1.06346	1.13308	16.3466	1.13661	1.04012	18.1498	1.09902	1.09942	1.0541	1.07198	1.1078	1.12677	1.19522	19.0534	17.0919	1.10268	1.03523	1.1709	1.12077	1.1975	1.17132	1.02353	1.10663	1.02475	1.09136	18.0587
O60701;O60701-2;O60701-3	UDP-glucose 6-dehydrogenase	UGDH	no	no	no	no	no	no	no	no	no	no	no	no	no	141	0	0	25.4763	26.0098	25.6849	26.4883	26.5673	26.5761	25.1621	24.9514	24.9795	26.4164	26.4379	26.4228	20.085	18.614	20.0014	20.7201	21.3398	20.7154	21.0921	20.8985	21.8166	22.1381	21.711	22.4013	23.656	24.6365	23.8745	22.4865	22.3383	22.5538	22.3993
O60711	Leupaxin	LPXN	no	yes	no	yes	no	no	no	yes	no	no	no	no	no	19	0	0	1.02146	1.01168	1.12921	1.07734	16.2012	17.998	21.8815	22.0244	22.4948	1.19262	1.12587	1.07031	1.03217	1.14499	1.03195	1.11824	1.06483	1.03236	1.19386	18.1148	1.05899	1.17023	1.12536	1.09216	17.0597	1.12145	1.16871	1.17124	14.9867	1.19815	20.5112
O60716-5;O60716-3;O60716-2;O60716;O60716-8;O60716-7;O60716-13;O60716-11;O60716-6;O60716-4;O60716-21;O60716-19;O60716-10;O60716-9;O60716-16;O60716-18;O60716-15;O60716-17;O60716-24;O60716-23;O60716-14;O60716-12;O60716-22;O60716-20;O60716-29;O60716-27;O60716-26;O60716-25;O60716-32;O60716-31;O60716-30;O60716-28	Catenin delta-1	CTNND1	no	yes	no	yes	no	no	no	yes	no	no	no	no	no	135	0	0	21.4549	21.3846	21.7358	19.8104	18.9602	20.0701	21.2276	21.3037	20.7105	19.189	18.6346	18.7814	23.4082	22.5508	22.9364	24.1042	24.6823	24.6349	24.8906	25.0661	24.9608	24.2163	24.0321	24.0655	24.1868	24.1718	23.985	25.7695	25.8999	26.3947	25.4377
O60725	Protein-S-isoprenylcysteine O-methyltransferase	ICMT	no	no	yes	no	yes	no	no	no	no	no	no	no	no	39	0	0	1.02556	1.08797	1.12825	1.03836	1.17314	1.1774	1.14621	1.04399	1.15222	1.13344	1.058	1.10737	1.05431	1.02536	1.19789	18.6068	1.1613	1.11522	18.3838	18.1884	1.01057	1.19914	1.09731	1.12874	1.1487	1.07251	1.01744	18.2647	17.4607	20.9091	19.9289
O60732;O60732-2;P43358;P43361;A2A368;A8MXT2	Melanoma-associated antigen C1	MAGEC1	no	no	no	no	no	no	no	no	no	no	no	no	no	3	0	0	1.09171	1.04488	1.02475	23.0367	22.6831	23.2766	20.7795	19.3606	19.813	1.08939	1.13211	1.1127	1.16412	1.18302	1.04363	20.8492	20.1012	21.3623	17.8553	18.6985	18.5079	1.04666	1.02022	1.15918	1.0111	1.07606	1.16305	20.2606	19.7537	19.8814	19.6167
O60739	Eukaryotic translation initiation factor 1b	EIF1B	no	no	no	no	no	no	no	no	no	no	no	no	no	103	0	0	1.05574	1.19108	1.02893	20.0261	1.12174	17.0209	17.3309	19.8923	20.2083	1.09894	1.07672	1.00658	17.9853	1.06093	1.02653	20.3976	21.6853	21.4354	17.4089	18.2181	20.0415	18.0573	1.03203	17.1498	1.08454	1.09799	1.09117	19.4057	18.455	18.9292	20.2153
O60749;O60749-2	Sorting nexin-2	SNX2	no	no	no	no	no	no	no	no	no	no	no	no	no	136	0	0	23.1412	22.5744	22.9102	22.9684	23.1138	23.5937	23.9658	23.7521	23.6168	22.9686	23.0094	22.9675	19.3334	1.11958	17.6268	17.4662	18.5206	17.7834	20.7858	20.9067	21.1015	18.1744	18.7595	1.16302	21.1291	19.8634	20.6402	16.7871	15.7599	18.5835	21.5763
O60762	Dolichol-phosphate mannosyltransferase subunit 1	DPM1	no	no	no	no	yes	no	no	no	no	no	no	no	no	137	0	0	22.4805	23.0207	23.0894	21.3761	19.1918	18.4099	18.2299	1.16519	1.08397	1.18861	1.01675	1.11314	21.7023	20.6753	20.004	22.9086	23.6313	23.625	23.2097	22.925	22.5251	22.1591	22.479	22.4579	21.0434	20.6844	18.7922	23.3203	23.6996	24.0015	24.0643
O60763	General vesicular transport factor p115	USO1	no	no	no	yes	no	yes	no	no	no	no	no	no	no	139	0	0	24.3783	24.4722	24.8038	24.0443	23.9219	24.4903	24.7755	24.4451	24.3298	24.2031	24.4108	24.2241	17.4576	18.1071	17.0338	1.02843	1.16105	16.2923	19.5041	19.1887	19.7209	17.9287	18.2269	17.5742	18.893	18.8636	19.798	20.2594	19.0453	20.9542	23.1019
O60783	28S ribosomal protein S14, mitochondrial	MRPS14	no	no	no	no	no	no	yes	no	no	no	no	no	no	58	0	0	18.2727	1.02958	1.07834	1.19888	1.13327	1.01192	1.16106	1.00809	1.05591	1.1072	1.09077	1.03653	21.8221	23.0418	22.8801	1.14053	1.12858	1.0352	1.15269	1.11654	1.07236	1.04646	1.11783	1.08202	1.12407	1.04392	20.0472	1.11759	1.07795	21.8321	1.15482
O60784;O60784-2;O60784-3	Target of Myb protein 1	TOM1	no	no	no	yes	no	no	no	no	no	no	no	no	no	93	0	0	24.186	23.4472	23.6232	22.1414	20.2626	21.3735	23.1906	23.7652	22.6415	23.2384	23.1298	22.9721	24.2166	22.8135	22.906	20.9386	19.6794	20.1101	24.0032	24.2552	23.8793	23.989	24.107	24.5697	23.4195	23.1235	23.2429	20.8966	21.8515	22.0986	24.0762
O60825;O60825-2	6-phosphofructo-2-kinase/fructose-2,6-bisphosphatase 2;6-phosphofructo-2-kinase;Fructose-2,6-bisphosphatase	PFKFB2	no	no	no	no	no	no	no	no	no	no	no	no	no	75	0	0	17.0373	16.515	17.7868	18.9391	18.6264	17.8948	19.2151	18.077	18.1221	19.1056	19.8602	19.1795	18.8922	19.687	19.6993	15.5366	1.07775	16.2904	18.5686	16.8885	16.6518	16.3631	1.14408	1.09636	18.7978	17.2515	18.0281	17.2481	1.1668	1.01295	16.7529
O60826	Coiled-coil domain-containing protein 22	CCDC22	no	no	no	no	no	no	no	no	no	no	no	no	no	79	0	0	19.4871	20.2936	19.9673	20.0614	20.3451	20.1495	21.0586	21.2322	20.802	19.3156	19.1434	18.8105	19.8988	19.0877	18.4456	1.12083	17.8274	18.0435	19.5622	19.179	19.3826	20.0346	20.5865	20.1095	19.5502	19.5137	18.6953	17.0993	18.742	20.0747	19.8449
O60828-2;O60828;O60828-5;O60828-4;O60828-3;O60828-6;O60828-7;O60828-10;O60828-9;O60828-8	Polyglutamine-binding protein 1	PQBP1	no	no	no	no	no	no	no	yes	no	no	no	no	no	119	0	0	1.15364	18.5941	1.13002	19.9311	19.819	19.9032	1.05299	1.01096	1.1444	1.00164	1.17368	1.00802	1.04421	1.0921	1.00582	18.0051	1.0941	18.2532	1.0554	1.17234	1.02066	1.11157	1.17633	1.01279	1.03467	1.1028	1.02748	19.5576	1.19845	1.15156	1.17112
O60830;O60830-2	Mitochondrial import inner membrane translocase subunit Tim17-B	TIMM17B	no	no	yes	no	no	no	yes	no	no	no	no	no	no	78	1	6.33705	1.11464	1.0702	1.09677	1.01619	1.13229	1.11187	1.18637	1.13521	1.17382	1.02971	1.09479	1.01351	1.18887	1.01435	1.08024	1.1205	1.11229	1.12197	1.16459	1.02889	1.15319	1.16584	1.00394	1.12071	1.14376	1.10903	1.07013	20.0456	20.8375	21.4397	1.09139
O60831	PRA1 family protein 2	PRAF2	no	no	yes	no	no	no	no	no	no	no	yes	no	no	77	1	3.50374	1.13514	18.8304	1.12488	21.8704	21.2463	22.031	19.6797	21.3827	19.0567	18.4532	20.2682	18.7823	1.06588	1.12531	1.15294	23.8003	24.9222	24.7685	25.124	25.0353	24.5455	24.4277	24.5626	24.7109	1.18503	1.17534	1.11816	24.4868	23.8442	24.7629	25.2031
O60832;O60832-2	H/ACA ribonucleoprotein complex subunit 4	DKC1	no	no	no	yes	no	no	no	yes	no	no	no	no	no	100	0	0	1.06757	1.11404	1.07608	1.13952	1.01904	1.14743	1.03562	1.1948	1.1264	1.16684	1.18614	1.03471	17.5333	18.0147	16.1525	17.5509	16.7813	16.0378	17.0368	16.9196	1.08087	1.13597	1.03828	1.1802	1.04517	1.05428	1.033	18.0191	1.14791	1.12987	1.06182
O60841	Eukaryotic translation initiation factor 5B	EIF5B	no	no	no	yes	no	no	no	no	no	no	no	no	no	140	0	0	19.1466	20.0683	20.002	22.4005	23.0521	23.45	20.568	20.0317	20.6262	18.3308	18.4072	17.9736	26.0119	24.7039	25.4644	27.2019	26.929	27.0323	24.5236	24.6149	24.6907	22.3452	22.5571	22.5598	25.0116	23.592	24.8654	25.6014	24.6986	24.9377	24.2346
O60858;O60858-2;O60858-3	E3 ubiquitin-protein ligase TRIM13	TRIM13	no	no	yes	no	yes	no	no	no	no	no	yes	no	no	2	2	8.93507	1.12267	1.00669	1.19686	1.08609	1.07932	1.14328	1.09353	1.06803	1.03589	1.10401	1.19012	1.06319	16.0146	1.12458	1.00095	15.7317	1.03018	16.1301	1.15147	1.14798	1.13143	1.00582	1.17081	1.03264	1.12071	1.00941	1.06861	1.17349	1.08232	1.15783	1.16557
O60861;O60861-1;O60861-4;O60861-2	Growth arrest-specific protein 7	GAS7	no	no	no	yes	no	no	no	no	no	no	no	no	no	1	0	0	1.03881	1.09228	1.07792	1.14567	1.00935	1.0342	1.02408	17.7713	1.00053	1.16909	1.03215	1.14815	1.19233	1.01585	1.13416	1.08845	1.04733	1.00754	1.08796	15.9348	17.112	1.08091	1.10997	1.13827	1.17012	1.1911	1.09156	1.04659	1.00281	1.08314	1.15339
O60869;O60869-2;O60869-3	Endothelial differentiation-related factor 1	EDF1	no	no	no	yes	no	no	no	yes	no	no	no	no	no	133	0	0	21.7967	21.7687	22.3479	21.4045	21.9937	22.0658	22.7763	23.3959	22.881	20.7101	20.0195	20.1661	22.2297	22.5791	22.6183	25.9453	26.2108	26.6321	22.7511	22.3778	23.2389	21.5678	22.1029	21.5504	21.2089	20.2546	21.8842	23.9143	23.5674	23.8598	21.7303
O60870;O60870-2	DNA/RNA-binding protein KIN17	KIN	no	no	no	yes	no	no	no	yes	no	no	no	no	no	42	0	0	1.0283	1.1068	1.076	1.14901	1.04114	1.10629	1.05119	1.04164	1.08741	1.01875	1.16458	1.03362	1.04876	1.09927	1.07257	1.02139	1.06628	1.15187	1.05385	1.02075	1.1383	1.03531	1.09673	1.05192	1.16874	1.07834	1.01776	1.06312	1.17058	1.09223	1.06765
O60879-2;O60879-3;O60879	Protein diaphanous homolog 2	DIAPH2	no	no	no	yes	no	no	no	no	no	no	no	no	no	68	0	0	15.1715	18.0368	17.8383	19.2026	19.4775	20.1962	20.5477	20.1785	20.0555	15.697	16.1437	16.9011	1.14776	1.01088	1.19765	1.07639	1.02008	15.9554	18.0296	17.4848	18.0574	1.16497	1.1814	1.0515	1.18206	1.13642	1.19491	17.0411	1.1752	18.0832	20.8982
O60884	DnaJ homolog subfamily A member 2	DNAJA2	no	no	no	no	no	no	no	no	no	no	no	no	no	133	0	0	23.4106	23.6827	23.5945	22.9318	22.8298	22.8281	22.1182	22.1168	22.2025	21.9087	21.6571	22.026	23.7198	22.8558	23.9107	22.6599	22.2934	22.3714	22.6058	21.8556	22.0726	22.9153	22.923	23.453	24.4801	23.8939	23.8554	23.5503	23.0841	23.925	22.6938
O60885;O60885-2;O60885-3	Bromodomain-containing protein 4	BRD4	no	no	no	no	no	no	no	yes	no	no	no	no	no	111	0	0	1.02738	1.1824	1.02777	1.11009	1.19027	1.01681	1.06102	1.05801	1.13364	1.15195	1.14743	1.10928	17.2383	1.19933	1.01324	1.07462	1.18003	1.12729	1.08822	1.18192	1.03365	1.19567	1.13651	1.08447	1.18755	1.10926	1.12221	1.05474	1.07111	1.06551	1.04461
O60888-3;O60888;O60888-2	Protein CutA	CUTA	no	no	no	no	no	no	no	no	no	no	no	no	no	110	0	0	26.7033	26.835	25.8357	25.8135	26.1616	25.5508	26.6803	27.237	26.8927	26.6156	26.2942	26.4242	1.18453	20.6751	22.2392	19.0687	19.9507	20.8336	22.6994	23.4864	23.8573	21.1875	21.6849	21.9484	19.8133	20.933	21.0213	21.0301	21.2161	21.694	24.6016
O60906	Sphingomyelin phosphodiesterase 2	SMPD2	no	no	yes	no	no	no	no	no	no	no	yes	no	no	8	1	5.37977	1.14835	15.3162	16.1716	1.1242	15.9944	16.0237	1.08945	1.02178	1.02032	1.09741	1.13269	1.04224	1.10754	1.01836	1.15156	1.02529	1.00124	16.8284	1.11806	1.04378	1.00563	1.03045	1.15083	1.10322	1.12015	1.17487	1.16168	1.13096	1.0686	1.13364	1.02587
O60911	Cathepsin L2	CTSV	no	no	no	no	no	no	no	no	no	yes	no	yes	no	9	1	4.75923	1.07829	1.02134	1.15887	1.09804	1.12892	1.02215	1.09313	1.07588	1.14431	1.15568	1.19022	1.0252	1.14401	1.11321	1.19501	1.18356	1.06823	1.11442	1.00937	1.04689	1.0414	1.11444	1.15807	1.17661	1.11272	1.1621	1.07354	1.15984	1.02168	1.19117	1.15027
O60925	Prefoldin subunit 1	PFDN1	no	no	no	no	no	no	no	no	no	no	no	no	no	127	0	0	23.5225	23.2294	23.6277	24.5458	24.5848	24.8293	24.7936	25.253	24.1005	23.7691	24.0617	24.0229	1.00119	1.02251	1.05028	21.8481	1.05083	21.4017	19.6918	19.9036	20.1148	1.06715	19.3395	19.2306	1.03633	1.04329	1.06334	18.7739	1.13917	20.6115	21.7656
O60927	Protein phosphatase 1 regulatory subunit 11	PPP1R11	no	no	no	no	no	no	no	no	no	no	no	no	no	33	0	0	19.1314	19.7383	21.4022	21.379	20.361	22.8454	22.1111	21.6348	21.4386	19.9197	20.4335	20.3246	1.17151	1.15974	1.12514	1.08173	1.02267	1.13777	1.00731	1.08824	1.09477	1.03856	1.12313	1.01484	1.05646	1.117	1.13209	1.1096	1.03861	1.16298	1.00792
O60934	Nibrin	NBN	no	no	no	no	no	no	no	yes	no	no	no	no	no	80	0	0	1.12352	1.06434	1.11045	1.07837	1.14076	1.08154	1.04627	1.12882	1.15107	1.19696	1.02957	1.14752	1.00048	1.08951	1.14256	1.02977	1.04324	1.19047	1.12618	1.15934	1.07597	1.11421	16.0368	16.5178	1.11165	1.10068	1.0575	1.01709	1.0419	1.15317	1.09042
O60936-2;O60936-3;O60936	Nucleolar protein 3	NOL3	no	no	no	yes	no	no	yes	yes	no	no	no	no	no	62	0	0	25.636	25.3638	25.4289	23.2101	23.4293	24.3954	24.3305	24.468	24.4741	25.944	25.5127	25.687	21.524	21.5627	21.6494	1.06076	1.05129	1.11562	22.0288	21.9562	22.6805	22.9913	23.5711	23.107	22.2924	22.0665	22.0576	1.16461	1.04282	19.3818	21.5716
O60941;O60941-6;O60941-7;O60941-3;O60941-5;O60941-2;O60941-4	Dystrobrevin beta	DTNB	no	no	no	yes	no	no	no	no	no	no	no	no	no	9	0	0	1.13583	1.16906	1.14624	1.0736	1.17112	1.16632	1.17702	1.14936	1.12924	1.0651	1.01174	1.03073	21.2166	20.8881	21.61	1.0049	1.0952	16.6346	16.8719	16.1531	1.09769	1.145	1.10114	1.13915	21.0562	21.2682	21.5735	19.1461	1.10646	18.4184	18.0265
O75027;O75027-2;O75027-3	ATP-binding cassette sub-family B member 7, mitochondrial	ABCB7	no	no	yes	no	no	no	yes	no	no	no	no	no	no	110	0	0	1.0426	17.0573	15.6393	1.08736	1.19503	1.08943	1.04672	1.11295	1.1541	1.00786	1.19841	1.05388	1.06235	1.19292	1.15495	1.08701	1.15747	1.11337	1.17489	1.1957	1.04941	1.07503	1.19834	1.19637	1.03275	1.11236	1.0425	18.0513	19.3939	19.6884	18.2282
O75044;P0DJJ0	SLIT-ROBO Rho GTPase-activating protein 2	SRGAP2	no	yes	no	yes	no	no	no	yes	no	no	no	no	no	68	0	0	18.1833	17.772	18.8914	19.4032	19.3527	20.7349	19.8035	19.6169	20.5071	17.0488	16.9806	16.2525	20.5148	20.0129	20.52	21.3135	20.7317	20.8788	21.78	21.2829	21.1555	16.5979	15.3875	15.4329	21	21.2041	21.3046	22.3874	20.8084	21.5292	21.8993
O75051;O75051-2	Plexin-A2	PLXNA2	no	yes	yes	no	no	no	no	no	no	no	yes	yes	yes	17	3	17.7548	17.7913	18.1489	16.525	1.02221	1.06768	1.09237	16.734	14.4753	14.0582	18.4511	18.5092	17.036	18.5356	17.1855	17.7029	16.5593	16.0284	17.2586	22.1379	21.8034	22.0317	24.1548	23.9316	24.08	14.5299	1.02316	1.00012	16.9838	17.0121	18.04	19.8164
O75052-3;O75052;O75052-2	Carboxyl-terminal PDZ ligand of neuronal nitric oxide synthase protein	NOS1AP	no	no	no	no	no	no	no	no	no	no	no	no	no	21	0	0	1.04517	1.13235	1.13885	1.0648	1.12188	1.17214	1.13414	1.14473	1.04078	1.14153	1.16287	1.06652	22.4889	22.1781	22.1822	1.1178	1.12089	16.133	16.8112	17.1718	17.2394	1.15385	16.6755	16.2004	22.3361	22.2098	22.1776	1.08672	18.5488	15.5926	17.9292
O75054;O75054-2	Immunoglobulin superfamily member 3	IGSF3	no	no	yes	no	no	no	no	no	no	yes	yes	yes	yes	25	3	15.486	1.09766	1.02208	1.19658	1.14889	1.047	1.16851	1.16575	1.14103	1.10946	1.12976	1.09387	1.01273	1.0788	1.17683	1.17798	1.15558	1.1553	1.08193	18.2227	18.0407	18.5783	1.13146	1.18548	1.02705	1.19402	1.06003	1.03765	1.19788	1.06521	1.08233	1.02429
O75056	Syndecan-3	SDC3	no	no	yes	no	no	no	no	no	no	yes	yes	no	no	1	3	12.7029	1.06274	1.1815	1.14673	1.08149	1.06064	1.02016	1.17825	1.08903	1.10378	1.02612	1.10308	1.04337	20.2721	21.2524	21.0878	1.16377	1.0035	1.19185	21.2412	20.8746	20.3595	20.7933	21.0867	18.6271	1.00494	19.7338	17.9001	1.03913	18.8257	19.1379	19.6886
O75063	Glycosaminoglycan xylosylkinase	FAM20B	no	no	yes	no	no	yes	no	no	no	no	no	yes	no	34	1	3.61099	16.9093	19.5533	18.7673	1.19079	1.0405	1.17549	1.13642	1.12046	1.18917	1.04162	1.1778	1.1208	21.7767	20.6072	20.8499	21.4307	21.8085	21.9581	22.0601	22.0991	22.3416	23.0448	23.2323	23.1864	20.5633	19.6422	20.25	21.4402	22.6449	23.0372	23.428
O75064	DENN domain-containing protein 4B	DENND4B	no	no	no	no	no	yes	no	no	no	no	no	no	no	4	0	0	1.19708	1.13029	1.1957	1.13003	1.15003	1.07116	1.01383	1.16962	1.17005	1.12292	1.06544	1.13552	1.09831	15.6847	13.8729	17.0778	16.4305	1.14548	15.4433	15.0876	1.13047	1.18542	1.16871	1.05895	1.11423	16.0373	1.11456	1.08244	1.19002	16.0106	1.06035
O75071	EF-hand calcium-binding domain-containing protein 14	EFCAB14	no	no	no	no	no	no	no	no	no	no	no	yes	no	19	0	0	1.03721	1.1645	1.0754	1.03725	1.05829	1.024	1.00653	1.14957	1.01602	1.12832	1.00509	1.16573	18.2607	17.6183	1.06951	16.512	16.9483	17.5504	19.3611	19.3504	18.6421	17.5737	1.11595	16.9496	1.1575	1.13909	1.11297	1.13202	1.06843	1.11984	17.4212
O75077-3;O75077-2;O75077	Disintegrin and metalloproteinase domain-containing protein 23	ADAM23	no	yes	yes	no	no	no	no	no	yes	no	yes	no	yes	0	4	25.8208	1.16616	1.10692	1.17524	1.17305	1.03623	1.07467	1.18186	1.10233	1.01439	1.11161	1.18448	1.18402	1.03135	1.05796	1.12132	1.01158	1.04009	16.2206	1.04863	1.12588	1.18548	1.03842	16.5649	16.9444	1.11485	1.11469	1.19662	15.6453	1.08145	1.09701	1.04564
O75083;O75083-3	WD repeat-containing protein 1	WDR1	no	no	no	yes	no	no	no	no	no	no	no	no	no	140	0	0	24.6839	24.5499	24.9768	25.4068	25.0326	25.8729	25.3755	24.9693	25.3465	25.9102	25.7915	25.9229	20.6987	19.7007	19.3063	21.4497	23.024	22.8872	22.6475	22.3679	23.0867	23.3266	23.3545	23.9162	23.5741	23.1997	23.7455	24.5263	24.8047	25.0028	24.654
O75084	Frizzled-7	FZD7	no	yes	yes	no	no	no	no	no	no	no	yes	no	yes	14	3	18.4026	1.16484	1.12741	1.01796	1.00419	1.09307	1.08388	1.14291	1.19324	1.04234	1.10239	1.11083	1.02979	1.05991	1.14533	1.00121	1.0016	1.05044	1.17441	1.19021	1.0813	1.10275	1.14758	1.04532	1.07525	1.07192	1.13979	1.18293	1.18062	1.05665	1.12024	1.02284
O75110;O75110-2	Probable phospholipid-transporting ATPase IIA	ATP9A	no	no	yes	no	no	yes	no	no	no	no	yes	no	no	44	2	9.08172	17.8702	17.5109	17.6943	1.10953	1.10122	1.19812	16.5045	1.1095	1.17079	1.05047	1.13911	1.06868	23.8183	23.4515	23.9132	22.5163	22.786	22.5412	24.0965	24.2429	24.4825	23.8319	24.1658	24.0951	20.2612	19.4474	19.8531	20.238	20.6413	21.2234	20.6801
O75113	NEDD4-binding protein 1	N4BP1	no	no	no	no	no	no	no	yes	no	no	no	no	no	20	0	0	20.049	19.0517	19.5779	15.4235	15.5138	17.7597	16.9996	17.899	16.282	16.9963	18.1074	17.9798	1.05217	1.09377	1.15004	1.02223	1.00898	15.3291	1.08915	1.14054	1.12143	15.0319	1.0095	1.12281	15.7103	14.644	1.1497	16.7996	1.08233	15.1657	15.7956
O75116	Rho-associated protein kinase 2	ROCK2	no	yes	no	yes	no	no	no	yes	no	no	no	no	no	131	0	0	21.6426	21.7204	21.7164	21.9845	22.1153	22.5237	22.9812	22.3997	22.6383	21.8076	22.0279	21.736	17.9601	17.0716	17.6185	17.2435	18.0212	18.7218	19.9025	19.7815	19.9543	18.7838	19.2291	19.6592	19.8984	19.0359	19.4359	20.7838	20.1711	20.7537	21.2347
O75121-2;O75121	Microfibrillar-associated protein 3-like	MFAP3L	no	yes	yes	yes	no	no	no	yes	no	no	yes	yes	yes	1	2	12.4278	1.07603	1.1237	17.6184	1.19161	1.15258	1.05533	1.11942	1.0043	1.02095	1.03524	1.1273	1.1853	19.0401	18.6582	18.5593	20.4805	1.08085	18.9508	20.9204	20.1519	20.0596	23.0398	22.7509	23.0352	1.17902	1.02205	1.17374	1.15949	16.1164	17.901	1.17399
O75122;O75122-2	CLIP-associating protein 2	CLASP2	no	yes	no	yes	no	yes	no	no	no	no	no	no	no	99	0	0	1.18317	1.16812	1.07643	1.13746	1.12405	1.1533	1.00651	1.14011	1.06188	1.19277	1.13177	1.17056	1.15893	16.2055	1.1073	16.8426	16.419	1.12672	15.6339	17.2002	16.1748	16.7222	16.5465	16.2897	1.13154	1.00233	1.09876	17.672	13.9955	1.18803	14.6574
O75122-3	CLIP-associating protein 2	CLASP2	no	yes	no	yes	no	yes	no	no	no	no	no	no	no	99	0	0	1.06757	14.6885	1.16243	17.3471	16.9867	18.25	16.3906	14.5268	15.4757	15.7013	15.233	15.3609	21.5077	20.9101	21.8324	21.3321	20.6036	20.1491	20.657	20.8398	19.8649	19.7393	19.1673	19.045	18.5183	17.9765	18.1599	21.9415	19.1591	19.8557	20.0546
O75127	Pentatricopeptide repeat-containing protein 1, mitochondrial	PTCD1	no	no	no	no	no	no	yes	no	no	no	no	no	no	60	0	0	1.13481	1.11212	1.10352	1.14084	1.04706	1.08593	1.01137	1.07808	1.0901	1.09116	1.04956	1.02025	18.2058	17.8001	16.2764	18.1784	18.2494	18.4814	1.16746	15.2449	1.09448	1.07635	1.12308	1.1537	1.19743	17.4921	1.19918	19.6141	17.0521	19.299	16.0398
O75129-3;O75129-2;O75129;O75129-6;O75129-4	Astrotactin-2	ASTN2	no	no	yes	yes	no	no	no	no	no	no	yes	no	yes	0	3	14.6766	1.10796	1.18616	1.04209	1.05546	1.13706	15.2016	1.0334	1.08171	15.9623	1.06018	1.06897	1.11049	20.8935	1.19733	1.08007	1.12042	1.07297	1.13009	1.05045	1.19162	20.6331	1.03126	1.08808	1.1419	1.01141	1.09687	1.07068	1.06372	1.03937	1.02025	16.5923
O75131;Q96A23;Q9UBL6-2;Q96A23-2;Q9UBL6	Copine-3	CPNE3	no	yes	no	yes	no	no	no	yes	no	no	no	no	no	138	0	0	22.6404	22.906	22.8223	24.7062	24.8855	25.1991	22.6744	22.4727	22.6391	16.8364	1.14679	18.766	24.0934	22.8796	23.4665	24.4211	24.6543	24.5454	24.4073	24.0288	24.7414	25.325	25.4502	25.8023	24.5236	23.7295	23.9097	24.9046	24.1369	24.7257	24.3758
O75140-8;O75140-3;O75140-5;O75140-1;O75140-4;O75140-9;O75140;O75140-6;O75140-2;O75140-7	DEP domain-containing protein 5	DEPDC5	no	no	no	yes	no	no	no	no	no	no	no	no	no	1	0	0	1.1289	1.01675	1.13119	1.06311	1.18314	1.0415	1.17018	1.00103	1.06778	1.06963	1.01372	1.08177	1.11589	14.4457	14.833	1.09188	1.02479	14.5187	1.02443	1.10663	15.7944	1.03753	1.12275	1.17776	1.15092	18.2449	1.0706	1.13131	1.16708	1.17744	1.02165
O75143-2;O75143-4;O75143-3;O75143;O75143-5	Autophagy-related protein 13	ATG13	no	no	no	yes	no	no	no	no	no	no	no	no	no	17	0	0	17.447	1.10282	1.0603	17.956	18.1968	18.0702	18.1405	15.169	1.12188	14.7518	15.2544	14.6605	19.0276	18.6338	18.9832	16.5674	1.0145	17.8295	15.7415	1.04231	1.08891	1.11125	18.0116	16.542	1.01474	1.07524	1.07262	18.1425	19.1837	18.0254	18.2655
O75144;O75144-2;O75144-3	ICOS ligand	ICOSLG	yes	yes	yes	no	no	no	no	no	no	no	yes	yes	yes	1	4	24.6318	1.08182	1.00531	1.16588	1.09152	1.04448	1.00148	1.09488	1.19567	1.07601	1.07809	1.08796	1.19306	1.07467	1.18981	1.00388	1.03755	1.13581	1.06235	1.07659	1.14991	1.1771	1.10049	1.06191	1.06531	1.08775	1.14635	1.04466	1.18682	1.17272	1.09979	1.05546
O75146;O75146-2	Huntingtin-interacting protein 1-related protein	HIP1R	no	no	no	yes	no	no	no	no	no	no	no	no	no	113	0	0	1.09063	1.04162	1.06123	17.6905	18.5113	19.2554	19.2792	18.9642	19.4093	20.2116	20.4861	20.5818	1.15333	1.02624	1.16632	1.03478	17.2069	15.8956	15.7188	15.4554	1.0307	18.5678	17.4702	18.2785	14.6361	16.3118	1.02263	19.8595	19.4949	19.6924	19.8137
O75147;O75147-4;O75147-2;O75147-1	Obscurin-like protein 1	OBSL1	no	no	no	yes	no	yes	no	no	no	no	no	no	no	28	0	0	1.0157	1.04941	1.15604	1.09364	1.00712	1.19004	1.16351	1.05936	1.03944	13.2144	14.7459	1.1823	1.1829	1.11122	1.07916	1.0328	1.07593	1.09574	1.1936	1.11178	1.08432	15.403	14.323	13.9613	1.02063	1.07838	1.18233	1.12401	1.06186	1.04413	1.02095
O75150;O75150-4;O75150-3	E3 ubiquitin-protein ligase BRE1B	RNF40	no	no	no	no	no	no	no	yes	no	no	no	no	no	132	0	0	1.00489	1.14643	1.10269	1.18119	1.03143	1.15002	1.19716	1.06064	1.16058	1.0903	1.15906	1.16845	1.14187	1.14879	16.2954	1.14909	1.19342	1.06021	1.05668	1.05518	1.18898	1.02619	1.02538	1.03903	15.792	1.01136	1.07468	1.07151	1.00204	1.08289	1.17597
O75151	Lysine-specific demethylase PHF2	PHF2	no	no	no	no	no	no	no	yes	no	no	no	no	no	27	0	0	1.06946	1.09599	1.00878	1.16727	1.05276	1.10648	1.19281	1.17124	1.08751	1.19337	1.00228	1.13098	1.17494	1.17513	1.16507	17.09	1.16139	1.09742	1.01927	1.11252	1.10897	1.19501	1.13885	1.0204	1.05114	1.03047	1.09016	1.04411	1.09967	1.01501	1.19313
O75152	Zinc finger CCCH domain-containing protein 11A	ZC3H11A	no	no	no	no	no	no	no	no	no	no	no	no	no	91	0	0	1.18208	1.08235	1.05587	1.04353	1.05185	1.08546	1.03485	1.05224	1.12334	1.024	1.19813	1.12752	1.1106	1.04088	1.0798	15.6742	1.02976	14.8134	1.03986	14.2347	13.1442	1.0157	1.15901	1.03147	1.1037	1.09127	1.13067	1.04236	1.06244	1.05074	1.16058
O75153	Clustered mitochondria protein homolog	CLUH	no	no	no	yes	no	no	no	no	no	no	no	no	no	135	0	0	16.567	17.0357	17.2374	21.5248	20.7984	21.3215	17.9159	16.5498	17.7138	19.7508	19.4253	18.9382	1.02272	1.03779	16.217	18.7772	17.7397	18.6732	1.07258	1.05902	1.06153	1.0031	1.19877	1.12725	1.08644	1.00409	17.7873	17.6118	16.3244	17.0235	14.3673
O75155-2;O75155	Cullin-associated NEDD8-dissociated protein 2	CAND2	no	no	no	no	no	no	no	yes	no	no	no	no	no	105	0	0	1.16559	1.04872	1.04897	1.02394	1.10053	1.16242	1.01402	1.01636	14.1896	18.7648	17.8921	19.3244	1.14204	1.10889	1.06159	1.00693	1.14288	1.1831	1.09174	1.10543	1.04358	15.8911	15.0955	15.0225	1.11017	1.16861	1.08438	1.1139	1.01515	1.10587	1.02525
O75157;O75157-2	TSC22 domain family protein 2	TSC22D2	no	no	no	no	no	no	no	no	no	no	no	no	no	28	0	0	1.03216	1.15983	1.05243	19.888	18.551	19.1873	18.4912	18.4558	18.4948	18.8692	17.9676	19.1351	1.1858	1.12642	1.11489	1.03791	1.19628	1.06179	1.13137	1.13228	1.04696	1.09042	1.08907	1.09051	1.11255	1.1919	1.00199	1.19572	1.16642	17.1155	17.644
O75161;O75161-2	Nephrocystin-4	NPHP4	no	no	no	yes	no	no	no	yes	no	no	no	no	no	0	0	0	1.15478	1.19149	1.07067	1.06268	17.1502	1.0827	1.14054	1.01249	1.06951	1.13768	1.1157	1.18847	14.9132	15.2527	16.2568	16.7905	1.10915	1.17559	18.2033	1.16349	16.8548	1.06927	1.19743	1.00934	1.14035	1.16899	1.11121	16.9918	1.10939	1.0287	14.835
O75165	DnaJ homolog subfamily C member 13	DNAJC13	no	no	no	no	no	no	no	no	no	no	no	no	no	105	0	0	1.03815	13.2055	14.9528	14.2582	14.4901	16.4135	16.1214	1.13022	13.8685	16.6832	16.0716	13.7482	23.8126	23.5249	23.6827	23.3005	23.4657	23.404	21.3932	21.2959	21.6258	24.046	24.0529	24.303	19.7229	19.4319	19.2264	20.4777	20.7172	21.6471	18.9715
O75170-2;O75170-4;O75170-3;O75170-5;O75170-6;O75170	Serine/threonine-protein phosphatase 6 regulatory subunit 2	PPP6R2	no	no	no	yes	no	no	no	no	no	no	no	no	no	31	0	0	16.7143	17.2893	18.5718	17.6831	16.0213	18.8831	18.8891	19.1609	19.291	18.5038	19.4387	18.6795	1.11006	1.12336	1.06873	1.08861	1.14345	1.09096	1.09425	13.0936	1.09822	1.01351	1.17109	1.15642	1.12059	1.11862	1.15917	1.00437	1.03445	1.0274	18.2822
O75175;O75175-2;O75175-3	CCR4-NOT transcription complex subunit 3	CNOT3	no	no	no	yes	no	no	no	yes	no	no	no	no	no	71	0	0	1.06049	1.14829	1.12531	1.12976	1.00271	1.17862	1.0654	1.18836	1.03061	1.00743	1.03839	1.06159	22.3487	22.1905	22.0679	21.3151	20.5518	21.9705	21.6154	20.9941	21.1906	19.3842	18.9815	18.5408	1.19496	1.14282	18.9157	1.11688	1.08045	1.03573	1.09408
O75179-2;O75179;O75179-7;O75179-6;O75179-4;O75179-3;O75179-5	Ankyrin repeat domain-containing protein 17	ANKRD17	no	no	no	yes	no	no	no	yes	no	no	no	no	no	110	0	0	1.19565	1.11499	1.13348	1.19166	15.1427	16.6146	1.08136	1.09903	1.0632	1.04665	1.06602	1.15252	18.0173	18.7039	18.0455	23.4243	23.0827	23.2886	19.3089	18.8712	19.2522	18.7959	18.6777	18.4034	1.05596	1.09397	1.08945	19.2144	17.1133	17.5994	15.4538
O75182-2;O75182;O75182-3	Paired amphipathic helix protein Sin3b	SIN3B	no	no	no	no	no	no	no	yes	no	no	no	no	no	30	0	0	1.15811	1.09045	1.11554	1.05673	1.12628	1.04438	1.13311	1.02416	1.15608	1.13527	1.14988	1.06079	1.04064	1.10826	1.02808	1.00345	1.02151	1.00471	1.06943	1.10746	1.15409	1.16376	1.10736	1.00939	1.0212	1.06867	1.1045	1.19955	1.14133	1.12715	1.08597
O75190-3	DnaJ homolog subfamily B member 6	DNAJB6	no	no	no	yes	no	no	no	yes	no	no	no	no	no	89	0	0	17.5403	18.2933	18.0503	20.6457	20.0783	19.6022	1.1665	1.06699	18.477	1.14023	1.07393	1.14773	22.1024	21.4044	21.768	22.072	21.6335	21.7849	22.1579	21.9359	21.9345	21.5231	21.2585	21.381	22.1763	21.143	21.8155	22.1328	21.4772	21.4604	21.1552
O75191;O75191-2	Xylulose kinase	XYLB	no	no	no	no	no	no	no	no	no	no	no	no	no	17	0	0	21.9071	21.4923	22.0126	19.4169	18.6208	20.2827	22.5461	21.3875	22.2485	21.2907	21.0068	21.0002	1.00894	1.01504	1.02605	1.05074	1.01791	15.9354	17.9039	19.1999	19.0648	1.11311	1.13391	15.9371	19.7365	19.2108	19.9687	1.00258	1.17272	1.15769	21.0837
O75192-2;O75192	Peroxisomal membrane protein 11A	PEX11A	no	no	yes	no	no	no	no	no	no	no	no	no	no	2	1	4.883	1.00568	1.11364	1.12183	1.03721	1.07213	1.14104	1.17957	1.19572	1.04071	1.09227	1.11114	1.11426	1.18548	16.9094	21.1576	18.8665	19.1102	1.0487	16.7346	17.0727	16.6666	1.00473	1.1222	1.00889	1.16519	1.15593	1.05042	1.07353	1.015	1.16313	18.5627
O75197;A4QPB2-2;A4QPB2	Low-density lipoprotein receptor-related protein 5	LRP5	no	no	yes	no	yes	no	no	no	no	no	yes	yes	yes	1	4	17.5861	1.05389	1.08118	1.11604	1.13093	1.00326	1.14691	1.05147	1.07767	1.03701	1.00989	1.19195	1.03331	1.10232	1.08743	1.04733	1.09045	1.11346	1.11666	14.1813	1.14146	1.08288	14.066	16.7196	14.1308	1.13462	1.14504	1.06055	1.02487	1.09819	1.00602	1.04636
O75204	Transmembrane protein 127	TMEM127	no	yes	yes	yes	no	no	no	no	no	no	yes	no	no	4	2	10.9599	1.16911	1.01514	1.18273	1.18546	1.12882	1.00884	1.15734	1.06454	1.00323	1.07055	1.14355	1.10759	1.05525	1.11926	1.11511	22.1191	22.2348	21.6343	24.0055	23.846	24.1383	23.2926	23.7352	24.138	1.16342	1.14825	1.18284	1.11133	20.714	20.1643	20.4866
O75208;O75208-2	Ubiquinone biosynthesis protein COQ9, mitochondrial	COQ9	no	no	no	no	no	no	yes	no	no	no	no	no	no	92	0	0	23.2788	23.386	23.4859	21.0319	20.7626	21.6015	1.06629	17.3445	1.00531	20.937	21.0335	20.5597	18.636	1.10676	1.17239	1.13689	1.10615	1.17131	1.12956	1.01759	1.15108	1.04879	17.6403	1.03053	19.0049	18.3506	1.13374	1.101	1.01506	1.01812	18.8933
O75223;O75223-3;O75223-4	Gamma-glutamylcyclotransferase	GGCT	no	no	no	no	no	no	no	no	no	no	no	no	no	135	0	0	22.6856	22.7614	22.4255	24.4799	24.0634	24.4964	24.307	23.3031	23.7948	23.0814	23.1765	23.6065	1.05949	1.07561	19.2101	17.4583	17.14	19.4175	18.4624	18.1851	18.4563	1.05661	1.1643	1.14077	18.6159	1.0023	19.6127	18.4875	18.4281	18.0133	20.023
O75251;O75251-2	NADH dehydrogenase [ubiquinone] iron-sulfur protein 7, mitochondrial	NDUFS7	no	no	no	no	no	no	yes	no	no	no	no	no	no	108	0	0	18.6437	1.152	18.6436	1.08311	1.02577	1.04157	1.11726	1.07395	1.19409	1.02373	1.04722	1.15574	19.9986	19.1868	18.1748	1.05352	1.12765	1.05367	1.03167	1.17399	1.04145	1.00055	1.16955	20.4168	21.1575	21.6817	1.0462	21.0866	23.4683	23.4203	22.9007
O75298-3;O75298-2;O75298	Reticulon-2	RTN2	no	no	yes	no	yes	no	no	no	no	no	no	no	no	19	1	6.40783	1.17844	1.04115	1.06591	1.0981	1.10352	1.00033	1.03224	1.06878	1.14958	1.15749	1.15522	1.19538	1.15862	1.02604	1.00079	1.08053	1.1183	1.19324	1.004	1.16865	1.1731	1.13792	17.9602	1.09942	1.01068	1.10246	1.12982	1.01281	1.02268	1.06471	1.11836
O75306;O75306-2	NADH dehydrogenase [ubiquinone] iron-sulfur protein 2, mitochondrial	NDUFS2	no	no	no	no	no	no	yes	no	no	no	no	no	no	124	0	0	19.1114	19.2584	18.9413	1.08884	15.357	17.2911	1.01357	1.00141	1.14859	16.5316	1.04669	1.10232	19.5112	18.9407	1.01418	1.06147	1.06486	17.6506	1.15347	1.07459	1.19349	1.11649	1.00762	1.1256	20.6054	17.9869	20.3141	22.7888	23.7774	24.2216	21.6709
O75312	Zinc finger protein ZPR1	ZPR1	no	no	no	yes	no	no	no	yes	no	no	no	no	no	113	0	0	20.7166	20.1252	20.3659	22.7091	22.8646	23.2976	19.1775	20.8777	20.0733	18.5355	18.6297	19.4217	1.14058	1.1803	1.11314	1.02599	1.02558	1.03878	16.9295	1.04354	15.4562	1.16864	1.09387	1.12818	1.13666	1.19362	1.01848	19.3582	18.6435	19.4672	18.4389
O75323;O75323-2	Protein NipSnap homolog 2	GBAS	no	no	no	yes	no	no	yes	no	no	no	no	no	no	128	0	0	23.3356	22.6012	23.6511	22.6851	23.0383	23.0381	21.9262	21.9788	20.4382	22.3634	21.8517	20.9482	21.2575	22.2414	22.2857	22.7438	21.096	23.2677	18.6914	1.07582	1.17945	20.9797	20.1079	19.602	21.8156	22.1718	22.1595	22.326	20.9492	23.2101	21.9719
O75325	Leucine-rich repeat neuronal protein 2	LRRN2	no	no	yes	no	no	no	no	no	no	no	yes	no	yes	0	3	19.6436	1.0413	1.05225	1.12168	1.11782	1.01959	1.19168	1.10619	1.05221	1.12643	1.11598	1.08243	1.17055	1.05717	1.03445	1.09515	1.11276	1.1299	1.0577	14.9243	17.7533	18.0016	22.6912	22.8283	22.1732	1.18082	1.06529	1.12812	1.10986	1.03573	1.17617	1.15111
O75326-2;O75326	Semaphorin-7A	SEMA7A	yes	yes	no	no	no	no	no	no	no	yes	no	yes	yes	7	3	17.4019	1.07353	1.07079	1.10626	1.06499	1.1238	1.12201	1.01176	1.02941	1.15222	1.08284	1.07991	1.12573	1.10798	1.1918	1.0134	1.16277	1.10201	1.19137	1.18194	1.04604	1.01067	1.13652	1.01614	1.15308	1.19053	1.16695	1.05776	1.19531	1.18644	1.1211	1.1488
O75330-2;O75330;O75330-3;O75330-4	Hyaluronan mediated motility receptor	HMMR	yes	no	no	yes	no	no	no	no	no	yes	no	no	no	44	2	11.3063	1.13376	1.15309	1.09859	1.10669	1.18828	1.1377	1.02818	1.10963	1.1793	1.19501	1.08072	1.04452	17.3964	1.07048	16.6953	20.1613	1.1561	16.7296	18.6652	17.7486	18.3212	1.18277	1.10219	1.1784	1.07701	1.19041	1.19594	19.4758	1.07025	1.1355	16.8801
O75340;O75340-2;O75340-3	Programmed cell death protein 6	PDCD6	no	no	no	yes	yes	no	no	yes	no	no	no	no	no	137	0	0	24.9098	25.7241	24.931	24.8481	24.3204	24.9538	24.043	24.2817	23.9672	21.7852	22.4868	21.6785	27.6435	27.1377	27.5656	26.1968	26.1272	26.6422	26.1916	26.0545	26.0764	26.581	26.7569	26.5664	26.992	26.543	26.4961	25.7851	25.5344	26.2252	25.2848
O75342	Arachidonate 12-lipoxygenase, 12R-type	ALOX12B	no	no	no	yes	no	no	no	no	no	no	no	no	no	3	0	0	1.17684	1.19143	1.17981	1.1941	1.04346	1.04249	1.04943	1.07587	1.14853	1.04654	1.17024	1.11404	1.1875	1.11047	1.11096	1.02818	1.11684	1.12087	1.14558	1.07503	1.17362	1.13906	1.01377	1.19816	1.10023	1.10824	1.18599	1.0521	1.00878	1.08266	1.01923
O75347;O75347-2	Tubulin-specific chaperone A	TBCA	no	no	no	yes	no	no	no	no	no	no	no	no	no	129	0	0	26.5012	26.3923	26.6516	27.3536	27.5	28.2571	27.0942	27.106	27.1982	24.5013	24.628	25.6567	1.09087	1.04766	1.11522	19.8404	21.5581	20.7498	21.0461	18.4795	21.0262	1.03722	1.06479	1.13868	1.17238	19.1662	1.04869	22.7779	22.3519	23.0653	23.0653
O75348;O95670-2;O95670	V-type proton ATPase subunit G 1	ATP6V1G1	no	no	no	no	no	no	no	no	no	no	no	no	no	121	0	0	24.9028	24.9848	25.0105	24.4959	24.8529	24.3882	24.4383	25.0016	24.7446	25.8528	25.3402	25.8473	25.1371	25.3595	25.4119	24.1801	25.3101	25.2673	25.3176	25.723	25.5684	24.6089	24.8733	24.7047	23.1978	24.4392	24.2235	24.5892	24.6507	23.9321	24.1096
O75351	Vacuolar protein sorting-associated protein 4B	VPS4B	no	no	no	no	no	no	no	no	no	no	no	no	no	122	0	0	21.0348	21.9514	20.8611	23.1955	23.0014	23.2482	22.8153	23.1467	22.7592	21.5788	21.8432	21.4785	19.5504	19.8956	20.9818	20.3918	20.5147	20.9188	20.9793	21.4023	21.6281	18.512	18.778	18.5869	18.2445	19.8076	18.7028	21.0319	21.1111	21.3493	22.2474
O75352-2;O75352	Mannose-P-dolichol utilization defect 1 protein	MPDU1	no	no	yes	no	no	no	no	no	no	no	yes	no	no	123	2	7.96811	23.7122	24.0972	24.2489	22.9617	21.3285	22.6218	1.11511	17.5647	1.07222	20.295	19.3683	1.00644	1.16773	1.04205	19.4029	24.4408	24.013	24.4067	22.6101	22.1435	22.1024	24.1101	23.9514	23.5979	21.3438	21.7139	1.02863	24.7734	24.9101	25.3888	23.3543
O75355;O75355-2	Ectonucleoside triphosphate diphosphohydrolase 3	ENTPD3	no	no	yes	no	no	no	no	no	no	no	yes	no	yes	0	4	21.6415	1.09828	1.11505	11.9772	1.0673	1.1762	1.06007	1.17225	1.13953	1.1172	1.1851	1.04296	1.11896	1.07722	1.11601	1.19362	1.18272	1.09231	1.00694	17.4451	1.06827	16.4507	1.169	1.1563	1.15462	1.17597	1.02298	1.12596	1.08833	1.13742	1.07505	1.14573
O75356;REV__Q8N2N9-4	Ectonucleoside triphosphate diphosphohydrolase 5	ENTPD5	no	no	no	no	yes	no	no	no	yes	no	no	no	no	8	0	0	1.06575	1.17993	1.01989	1.08609	1.07387	1.15789	17.4754	18.4759	16.5563	1.0968	17.8676	19.0424	1.09418	1.02203	1.04318	1.1697	1.04515	1.07879	1.09079	1.11907	1.06861	1.04792	1.03305	1.02033	1.08319	1.1502	1.1997	1.15463	1.05151	1.13479	1.04421
O75362	Zinc finger protein 217	ZNF217	no	no	no	no	no	no	no	yes	no	no	no	no	no	36	0	0	1.00783	1.04956	1.03632	1.19567	1.11261	1.17626	1.06331	1.15093	1.12139	1.07321	1.07916	1.19246	1.08087	1.13916	1.12669	1.00618	1.09212	1.07554	1.18074	1.05211	1.11481	1.10714	1.18326	1.13731	1.1585	1.08966	1.057	1.01954	1.15728	1.17072	1.04248
O75367-3;O75367	Core histone macro-H2A.1	H2AFY	no	no	no	no	no	no	no	yes	no	no	no	no	no	94	0	0	1.11477	1.04057	1.1382	1.09648	17.8904	1.0127	1.027	1.0178	1.07382	1.07851	1.05149	1.02224	1.02942	1.15348	1.19239	1.19882	1.04265	1.07677	1.05954	1.1994	1.01399	1.10744	1.10893	15.5021	1.05318	1.08339	19.0714	18.6592	1.0839	1.12476	1.07685
O75368	SH3 domain-binding glutamic acid-rich-like protein	SH3BGRL	no	no	no	no	no	no	no	no	no	no	no	no	no	108	0	0	25.4826	25.4497	25.7203	24.8712	24.9069	25.0195	25.9323	26.4254	26.2281	25.1267	25.0434	25.1871	16.802	1.13213	1.14123	1.14483	1.02565	1.11654	21.022	19.2343	20.9863	1.1929	18.5396	18.7966	1.17324	1.02153	1.13811	1.11459	19.0681	20.9255	21.9972
O75369-8	Filamin-B	FLNB	no	no	no	yes	no	no	no	no	no	no	no	no	no	142	0	0	25.0037	24.817	25.0665	24.979	25.5789	25.7193	24.749	24.6534	24.8242	24.2323	24.4045	24.1308	23.4257	23.6845	23.6146	22.824	22.85	22.9507	22.5516	22.4152	22.5655	20.7835	20.665	21.0286	27.5643	27.8142	27.7059	26.2915	26.4881	26.537	24.8735
O75376;O75376-2;O75376-3	Nuclear receptor corepressor 1	NCOR1	no	no	no	no	no	no	no	yes	no	no	no	no	no	73	0	0	1.01245	1.13311	1.17589	1.12223	1.19945	16.8893	1.00808	1.00902	1.13922	1.01367	1.05414	1.05998	16.994	18.4745	1.16841	1.01117	1.03387	19.7942	19.2687	19.6889	19.3707	18.2879	18.3467	1.0381	18.86	1.04893	1.09807	1.09142	1.05475	1.11201	18.2585
O75379-2;O75379	Vesicle-associated membrane protein 4	VAMP4	no	no	yes	no	no	yes	no	no	no	yes	no	no	no	7	1	3.75055	19.1874	20.3821	19.3366	1.00383	1.09374	1.14746	1.00724	1.01796	1.04576	1.06981	1.06368	1.10823	21.6024	22.4925	19.9519	22.6182	22.1976	22.4407	22.498	22.1907	22.3144	22.0615	21.6518	21.105	1.18615	1.01302	1.01936	18.4554	19.2839	19.5262	21.1473
O75380	NADH dehydrogenase [ubiquinone] iron-sulfur protein 6, mitochondrial	NDUFS6	no	no	no	no	no	no	yes	no	no	no	no	no	no	102	0	0	20.9605	19.9603	18.4315	1.18562	1.08799	1.11458	17.8117	19.4586	1.14944	20.4565	1.10846	1.02627	19.7277	18.3129	20.5664	1.04397	1.16039	1.04485	1.11212	1.05384	1.09745	19.2365	1.19876	1.04273	21.5662	19.8293	21.1023	22.5528	24.1047	24.9829	22.2992
O75381-2;O75381	Peroxisomal membrane protein PEX14	PEX14	no	no	no	no	no	no	no	no	no	no	no	no	no	103	0	0	20.0653	19.7776	20.5195	15.709	1.0323	1.04211	16.6392	1.09059	1.16893	1.17292	1.08443	15.9276	21.61	21.1015	21.6573	1.02498	1.07616	17.7417	19.4098	17.3134	19.6183	1.03732	16.7707	1.05176	20.7938	19.1421	20.6934	1.17347	19.9058	19.7203	22.5656
O75382-2;O75382;O75382-4;O75382-3	Tripartite motif-containing protein 3	TRIM3	no	no	no	yes	no	yes	no	no	no	no	no	no	no	28	0	0	1.00088	1.18222	1.09103	16.7246	1.01515	18.2623	17.2672	1.10409	17.4112	1.12109	1.07961	1.14119	17.7543	18.8415	19.8166	22.2384	21.9218	21.9488	21.4125	21.1606	20.5128	20.3567	20.5559	20.623	16.0153	1.07028	17.7838	19.0269	17.4282	17.8473	19.8332
O75386;O75386-2;O75386-3	Tubby-related protein 3	TULP3	no	yes	no	yes	no	no	no	yes	yes	no	no	no	no	4	0	0	1.15471	1.11129	1.17657	1.09539	1.02878	1.06912	1.08362	1.00935	1.16384	1.19457	1.08931	1.02045	19.0669	18.3603	18.9268	1.03486	1.0304	1.05967	1.1476	1.11636	1.18549	1.05964	1.16512	1.12641	1.1263	1.03833	1.01438	17.8357	1.10181	19.7705	1.05909
O75387;O75387-2	Large neutral amino acids transporter small subunit 3	SLC43A1	no	no	yes	no	no	no	no	no	no	no	yes	yes	yes	0	2	13.2435	1.19753	1.07696	1.00652	1.01551	1.17183	1.00667	1.02908	1.05617	1.03489	1.09333	1.17116	1.17291	1.17015	1.10317	1.05062	1.17968	1.1485	1.17164	1.02029	1.00431	1.14518	1.12935	1.19912	1.10427	1.06592	1.19078	1.15424	1.161	1.19561	1.14312	1.1875
O75390	Citrate synthase, mitochondrial	CS	no	no	no	no	no	no	yes	no	no	no	no	no	no	139	0	0	26.3457	26.2914	26.6332	26.3464	26.598	26.3741	25.3318	25.2574	23.8965	25.665	25.1702	24.7132	22.8235	21.7559	23.2647	23.1419	23.5343	23.9506	21.2087	20.8445	19.5977	22.0626	21.3439	21.0229	24.3861	22.52	23.0926	25.2445	23.2554	24.2619	24.2846
O75391	Sperm-associated antigen 7	SPAG7	no	no	no	no	no	no	no	yes	no	no	no	no	no	66	0	0	18.6763	1.19088	17.7078	20.9323	21.1613	20.9478	20.0952	20.0499	19.0449	18.4057	19.619	17.5529	1.06395	1.05105	1.16547	1.17065	1.04712	1.02256	1.02336	1.05578	1.15541	1.01592	1.18558	1.19665	1.15115	1.18901	1.19287	1.1118	1.10045	1.00295	1.12294
O75394;O75394-2	39S ribosomal protein L33, mitochondrial	MRPL33	no	no	no	no	no	no	yes	no	no	no	no	no	no	24	0	0	1.05288	1.08527	1.01605	1.14589	1.13669	1.05178	1.01455	1.03788	1.05384	1.14632	1.03738	1.18547	22.3774	23.1206	22.3483	22.4152	22.0263	21.7125	20.5248	1.04054	20.4568	1.15152	1.09442	1.18143	21.394	1.05344	20.7189	22.943	23.504	23.2842	21.1401
O75396	Vesicle-trafficking protein SEC22b	SEC22B	no	no	yes	no	yes	yes	no	no	no	no	no	yes	no	140	1	2.73416	26.3672	26.2995	26.2655	21.394	21.6715	21.6829	19.9132	20.177	19.1985	20.6808	20.3053	19.4755	25.9467	25.5236	26.0158	25.7333	25.7155	26.1393	25.0716	25.1899	25.0253	26.6547	26.6878	26.7167	25.9927	25.3948	25.516	24.2701	24.4863	24.7789	25.669
O75400;O75400-2	Pre-mRNA-processing factor 40 homolog A	PRPF40A	no	no	no	no	no	no	no	yes	no	no	no	no	no	139	0	0	1.10744	1.19293	1.04389	1.07437	1.03122	1.16873	1.08282	1.1282	1.11564	1.17373	1.15467	1.1828	1.05262	1.1445	1.09236	1.08164	1.00639	1.13324	1.02747	1.01903	1.10723	1.14139	1.01782	1.11947	1.17984	1.18775	1.0964	1.10365	1.06612	1.05584	18.2485
O75410;O75410-2;O75410-7;O75410-3;O75410-6;O75410-5;O75410-4;O75410-8	Transforming acidic coiled-coil-containing protein 1	TACC1	no	no	no	yes	no	no	no	yes	no	no	no	no	no	66	0	0	18.7707	18.5642	19.6687	20.6883	19.9287	20.2234	19.1022	19.1524	18.2823	16.6799	15.4714	1.17334	20.0526	20.197	19.5475	22.0929	21.0959	21.3106	20.7963	21.7074	21.8812	19.7989	20.1815	19.746	19.8601	1.15095	16.2765	23.5801	22.7691	23.279	22.6779
O75414;O75414-2	Nucleoside diphosphate kinase 6	NME6	no	no	no	no	no	no	no	no	no	no	no	no	no	29	0	0	1.00907	1.08489	1.0664	1.02604	1.14937	17.9457	1.00428	1.08542	1.10501	1.08246	1.12166	16.5178	1.09975	1.12404	1.00618	1.17051	1.0616	1.01869	1.0957	1.15631	1.13499	1.17361	1.03062	1.17007	1.05459	1.13014	1.01751	1.15729	1.09153	1.18052	1.1683
O75420	PERQ amino acid-rich with GYF domain-containing protein 1	GIGYF1	no	no	no	no	no	no	no	no	no	no	no	no	no	12	0	0	1.18963	1.10472	1.15235	16.9396	17.3715	17.5805	17.9766	16.3181	17.4615	17.6783	19.0292	16.1872	1.04389	1.06483	1.14039	15.3457	16.2157	16.2655	18.4588	16.3271	16.0799	17.4257	17.3215	14.8467	1.08641	1.08893	1.14025	16.5454	14.7718	15.8334	17.4352
O75425;O75425-3;O75425-2;O75425-4	Motile sperm domain-containing protein 3	MOSPD3	no	no	yes	no	no	no	no	no	no	no	yes	no	no	0	2	11.0021	1.08907	1.10018	1.08991	1.04452	1.05356	1.10771	1.03023	1.01301	1.14386	1.1986	1.02548	1.03707	17.6471	1.04462	1.13599	1.00718	1.16689	1.05053	17.9294	1.13989	1.04901	1.06295	1.0994	1.02245	1.13996	1.15793	1.14629	1.06678	18.7763	19.3662	19.9392
O75427	Leucine-rich repeat and calponin homology domain-containing protein 4	LRCH4	no	no	no	no	no	no	no	no	no	no	yes	no	no	30	1	3.49034	1.06094	1.09942	1.08604	1.07277	1.1236	1.0633	1.06163	1.07564	1.04189	1.09274	1.04494	1.16517	21.107	20.7113	20.5722	20.2182	20.2567	19.9851	18.2337	19.2233	18.2057	1.07223	16.3034	1.09806	19.4055	19.8423	19.9087	20.1503	19.2392	19.2562	17.132
O75431;O75431-2	Metaxin-2	MTX2	no	no	no	no	no	no	yes	no	no	no	no	no	no	120	0	0	1.15155	1.00279	1.1298	1.19146	1.06524	1.10794	1.04513	1.12431	1.17361	1.03619	1.08427	1.02009	20.0123	19.779	19.2164	18.3708	19.6234	19.2251	1.03848	1.03063	17.7517	19.1048	19.435	19.4461	21.5695	22.9752	21.9071	19.5376	23.5459	24.0611	23.3556
O75436;O75436-2	Vacuolar protein sorting-associated protein 26A	VPS26A	no	no	no	yes	no	no	no	no	no	no	no	no	no	125	0	0	21.1937	21.7188	21.6831	20.4311	21.053	21.6383	22.3557	21.2991	20.9404	22.395	23.0746	22.1536	16.8293	18.2575	19.9562	21.4253	21.5806	22.3995	22.5941	22.737	23.1547	21.0604	21.2361	21.6649	16.7324	17.4024	1.03572	20.5676	21.26	21.8323	21.6703
O75438;O75438-2	NADH dehydrogenase [ubiquinone] 1 beta subcomplex subunit 1	NDUFB1	no	no	yes	no	no	no	yes	no	no	no	no	no	no	92	1	6.05405	1.05096	1.04848	1.19404	1.09162	1.17301	1.01971	1.17371	1.1165	1.09411	1.1963	1.13164	1.01688	1.10122	1.0443	20.8177	19.1176	1.03984	1.12734	1.0679	1.10234	1.03005	1.08526	1.09985	1.18078	22.2545	1.15456	1.12871	1.01466	24.7509	25.1169	22.1468
O75439	Mitochondrial-processing peptidase subunit beta	PMPCB	no	no	no	no	no	no	yes	no	no	no	no	no	no	142	0	0	21.9185	22.6194	22.4478	22.7834	22.9848	23.3148	20.3349	19.0432	17.1819	19.5258	18.7668	18.1901	1.0526	1.1812	1.09558	1.08409	1.09546	1.01546	1.00901	1.11996	1.01942	1.164	1.0888	1.04617	1.1272	1.05542	1.00777	15.4061	1.14718	16.3192	20.2199
O75446	Histone deacetylase complex subunit SAP30	SAP30	no	no	no	no	no	no	no	yes	no	no	no	no	no	11	0	0	1.00526	1.02447	1.17839	1.18233	1.19717	16.8291	1.09808	1.11969	1.12099	1.14064	1.13247	1.05973	1.13684	1.06348	1.14691	1.11092	1.17795	1.0654	1.09247	1.15573	1.03579	1.15758	1.17519	1.16751	1.08104	1.01113	1.15764	1.00732	1.04463	1.00013	1.03255
O75448-2;O75448	Mediator of RNA polymerase II transcription subunit 24	MED24	no	no	no	no	no	no	no	yes	no	no	no	no	no	57	0	0	1.09679	1.13274	1.00003	1.07759	1.04629	1.02846	1.07712	1.18323	1.17626	1.04648	1.14943	1.05854	1.04697	1.04859	1.03877	1.0539	1.0303	1.05289	1.07352	1.17521	1.16417	1.14058	1.0817	1.04241	1.05197	1.07624	1.0124	1.14152	1.13238	1.09686	1.10273
O75449;O75449-2	Katanin p60 ATPase-containing subunit A1	KATNA1	no	no	no	yes	no	no	no	no	no	no	no	no	no	32	0	0	16.6112	16.7457	17.79	15.2519	17.2443	18.5947	17.2178	18.2914	17.7418	1.17855	1.08071	16.7263	1.05439	1.07698	1.11268	1.07693	1.05171	1.13688	1.0111	16.5681	1.18631	1.06319	1.07999	1.19227	1.06444	1.14932	1.15851	1.06618	1.03862	1.18682	17.7418
O75473;O75473-2	Leucine-rich repeat-containing G-protein coupled receptor 5	LGR5	no	yes	yes	no	no	yes	no	no	no	no	yes	no	yes	1	3	15.8583	16.705	17.0072	1.17464	1.0374	1.16681	1.17688	1.14717	1.05678	1.01815	1.06558	1.03794	1.17355	19.6579	19.1346	19.2048	19.7117	17.8172	17.7001	22.5468	22.3407	22.5595	1.0112	1.16219	1.0514	18.3668	19.2481	18.3879	1.11404	1.17997	1.08822	19.6103
O75475;O75475-3;O75475-2	PC4 and SFRS1-interacting protein	PSIP1	no	no	no	no	no	no	no	yes	no	no	no	no	no	131	0	0	1.19581	18.5355	18.8309	1.04751	1.14795	1.01965	1.02689	1.06104	1.14164	1.00422	19.1865	1.12475	18.5007	19.7395	19.6488	15.753	1.19397	15.7973	18.8836	1.03967	18.5565	1.02955	1.04839	1.10573	16.9906	18.3287	17.8169	1.13413	1.19652	1.09176	20.3792
O75477	Erlin-1	ERLIN1	no	no	yes	no	yes	no	no	no	no	no	no	yes	no	120	1	3.52248	1.09055	1.09939	1.01468	1.07907	1.15749	1.00326	1.19438	1.02621	1.05877	1.05034	1.19104	1.17238	22.1751	22.7565	22.7691	19.7123	21.5187	21.4506	20.6981	19.1061	20.3856	21.1145	21.1578	21.3658	20.8765	19.5939	19.3184	22.9533	23.1069	23.6876	21.6363
O75486-2;O75486-3;O75486	Transcription initiation protein SPT3 homolog	SUPT3H	no	no	no	no	no	no	no	yes	no	no	no	no	no	0	0	0	1.02828	1.09348	1.00023	1.05612	1.08066	1.16518	1.04694	1.19592	1.15181	1.19517	1.19826	1.00667	1.1506	1.18726	1.16959	1.17284	1.08417	1.12853	1.07072	1.05371	1.03357	1.17837	1.17155	1.06387	1.01055	1.10427	1.15136	1.13332	1.04503	1.03657	1.19184
O75487;O75487-2	Glypican-4;Secreted glypican-4	GPC4	no	yes	no	no	no	no	no	no	yes	yes	no	yes	yes	27	2	12.7953	1.09843	1.08595	1.02367	1.0149	1.11275	1.1192	1.13212	1.02519	1.15597	1.09294	1.19099	1.10753	1.14439	1.00413	1.08674	1.1685	1.11203	1.10416	1.18294	1.09279	1.05844	1.02852	1.09928	1.07227	1.15982	1.13878	1.07643	1.00387	1.19316	1.13711	1.11528
O75489;O75489-2	NADH dehydrogenase [ubiquinone] iron-sulfur protein 3, mitochondrial	NDUFS3	no	no	no	no	no	no	yes	no	no	no	no	no	no	141	0	0	19.1339	18.0025	17.6993	1.17443	1.05834	17.0693	1.15234	1.0036	1.19949	1.1891	18.0939	1.06457	18.3607	18.7724	20.6334	1.00493	17.8627	17.3008	1.16209	1.09288	1.03426	18.1143	18.3924	16.3495	21.6921	21.6713	21.8887	23.4866	23.1925	24.4673	22.9142
O75494-5;O75494-4;O75494-6;O75494-3;O75494-2;O75494;Q8WXF0	Serine/arginine-rich splicing factor 10	SRSF10	no	no	no	yes	no	no	no	yes	no	no	no	no	no	92	0	0	1.09596	1.04003	1.04452	1.03519	1.17633	1.08528	1.15339	1.17899	1.19395	1.09717	1.108	1.02306	1.17182	1.01743	1.08312	20.1555	1.06514	1.13275	1.18455	1.05164	1.18527	1.08641	1.10729	1.13468	1.18597	1.18944	1.04072	1.09337	1.07606	1.13289	1.08551
O75503	Ceroid-lipofuscinosis neuronal protein 5	CLN5	no	no	yes	no	no	no	no	no	no	no	no	yes	no	19	0	0	20.4323	18.8796	19.1278	18.9171	18.9453	16.4702	19.4555	19.6518	18.5912	19.8179	20.8056	20.5815	1.12847	1.09855	1.18118	1.05431	1.18703	1.01303	1.19285	1.18196	1.08393	1.13715	1.05767	1.12774	1.17629	1.13552	1.05202	1.1217	1.00122	1.10586	1.18939
O75506	Heat shock factor-binding protein 1	HSBP1	no	no	no	no	no	no	no	yes	no	no	no	no	no	78	0	0	24.1048	24.4377	23.9467	24.785	24.5165	23.9385	23.9134	23.6814	23.4274	24.581	24.5917	24.705	23.6908	24.0001	24.1474	23.4904	23.3845	23.476	21.4178	22.5926	22.7813	21.1238	21.4472	21.7955	25.3093	26.0321	25.3737	25.2094	23.9619	24.1448	24.1681
O75509	Tumor necrosis factor receptor superfamily member 21	TNFRSF21	yes	yes	yes	no	no	no	no	no	no	no	yes	yes	yes	7	4	27.3476	1.06272	1.05737	1.03757	1.14265	1.04711	1.03202	1.11809	1.08258	1.13463	16.1886	16.4786	16.4488	21.1256	19.5707	19.4586	19.5085	18.4883	19.1105	20.4447	20.5233	20.9274	24.7837	24.5858	24.8904	1.0466	1.0254	1.13911	1.01646	1.00551	1.11504	1.13829
O75521-2;O75521	Enoyl-CoA delta isomerase 2, mitochondrial	ECI2	no	no	no	no	no	no	yes	no	no	no	no	no	no	93	0	0	23.5318	23.7598	23.7831	21.9081	21.9099	22.0802	22.4472	23.1776	21.7858	20.5901	20.0149	21.1747	24.3296	24.3693	24.1512	22.3683	22.6037	21.8542	22.6643	21.6335	21.8865	18.188	17.6537	1.14474	24.1347	23.6862	24.4942	22.8229	22.0522	22.0649	23.3939
O75525-2;O75525	KH domain-containing, RNA-binding, signal transduction-associated protein 3	KHDRBS3	no	no	no	no	no	no	no	yes	no	no	no	no	no	94	0	0	1.06825	1.02111	1.01537	1.09662	1.0608	17.8526	1.1656	1.04348	1.06336	1.09077	1.18324	1.10066	1.17777	1.19924	1.17812	1.13235	1.1648	1.15617	18.2094	1.12836	1.06469	1.07251	1.10661	1.14658	1.01848	1.16532	1.08366	18.8095	1.19217	1.18835	1.12775
O75528-2;O75528	Transcriptional adapter 3	TADA3	no	no	no	no	no	no	no	yes	no	no	no	no	no	20	0	0	1.01498	1.11241	1.14434	1.11341	1.07702	1.12144	1.04105	1.11393	1.18296	1.17677	1.08143	1.08596	1.14809	1.18081	1.13667	1.16699	1.14126	1.05028	1.17891	1.11049	1.02838	1.1311	1.11019	1.19015	1.17844	1.09793	1.13842	1.18866	1.09963	1.10493	1.03255
O75529;O75529-2	TAF5-like RNA polymerase II p300/CBP-associated factor-associated factor 65 kDa subunit 5L	TAF5L	no	no	no	no	no	no	no	yes	no	no	no	no	no	10	0	0	1.04791	1.07409	1.08738	1.08157	1.03837	1.02824	1.0185	1.13268	1.0057	1.09394	1.17572	1.15833	1.11544	1.11717	1.13841	1.19472	1.16308	1.10745	18.5838	1.19365	1.16186	1.10757	1.08181	22.9967	1.00423	1.05058	1.14883	1.03598	1.06001	1.05097	1.03151
O75530-3;O75530;O75530-2	Polycomb protein EED	EED	no	no	no	no	no	no	no	yes	no	no	no	no	no	72	0	0	1.11143	1.09011	1.17301	1.06476	1.13453	1.06903	1.01373	1.10301	1.12187	1.11111	1.02211	1.06158	1.02133	1.0766	1.02982	1.1482	1.07397	1.05231	1.19558	1.05702	1.1559	1.12662	1.1515	1.0594	1.07033	1.14938	1.186	1.10015	1.01489	1.16796	1.13561
O75531	Barrier-to-autointegration factor;Barrier-to-autointegration factor, N-terminally processed	BANF1	no	no	no	yes	no	no	no	yes	no	no	no	no	no	125	0	0	19.95	21.0642	20.9423	23.0269	23.5268	23.1227	21.6902	22.0727	22.5403	24.3827	23.9248	24.0123	25.0242	26.3985	26.2503	25.0978	25.1488	26.1833	24.738	24.0783	23.7347	25.2895	25.6535	25.3491	26.7745	26.3565	26.1165	29.1077	26.5486	28.1487	26.2101
O75533;O75533-2	Splicing factor 3B subunit 1	SF3B1	no	no	no	no	no	no	no	yes	no	no	no	no	no	142	0	0	1.07657	1.00103	1.00984	1.18984	1.0879	14.8988	1.12777	1.01709	1.09305	1.00933	1.02088	1.03434	1.02639	17.1779	1.05773	18.3434	16.4368	16.8543	15.4287	1.01073	1.19208	1.08335	1.09489	1.14354	1.0051	1.18998	1.1254	17.4243	1.14401	1.0801	1.01421
O75534;O75534-4;O75534-2;O75534-3	Cold shock domain-containing protein E1	CSDE1	no	no	no	yes	no	no	no	no	no	no	no	no	no	141	0	0	18.7492	19.1892	19.7035	22.0338	21.9519	22.1873	20.5571	21.0624	21.1162	19.9262	19.1911	19.833	16.3369	1.17421	16.6832	22.2109	22.3873	22.6292	16.6639	16.9594	16.9718	1.12815	1.18756	15.0813	16.6329	1.0959	17.0582	19.0945	19.9249	19.7097	17.8525
O75569;O75569-3;O75569-2	Interferon-inducible double-stranded RNA-dependent protein kinase activator A	PRKRA	no	no	no	yes	no	no	no	no	no	no	no	no	no	71	0	0	17.6455	18.5311	1.04431	1.02067	16.9911	17.4286	20.0311	20.1984	18.7836	20.3573	21.2482	19.9893	22.2962	22.0283	22.0201	26.1064	24.7867	24.9839	20.9117	21.2265	21.3163	23.152	21.0488	21.1475	18.222	18.5947	1.17509	21.5451	20.3055	21.4031	19.0257
O75575	DNA-directed RNA polymerase III subunit RPC9	CRCP	no	yes	no	no	no	no	no	yes	no	no	no	no	no	6	0	0	1.0217	1.14926	1.17998	18.8416	1.11509	1.04508	18.9058	19.4929	20.1298	1.08283	1.04618	1.11688	1.07787	1.14601	1.0732	1.05164	1.08704	1.0602	18.528	1.11288	19.0096	1.02632	1.19204	1.1605	1.14371	1.07426	1.05011	1.1781	1.02186	1.01468	18.8744
O75581	Low-density lipoprotein receptor-related protein 6	LRP6	no	yes	yes	no	yes	no	no	no	no	yes	yes	no	yes	1	4	18.8118	1.02795	1.02537	1.1425	1.07727	1.14587	1.06279	1.19252	1.03138	1.18375	1.12609	1.1783	1.0201	1.19633	1.09954	1.00352	1.12242	1.16306	1.03491	16.6804	15.3888	16.7363	1.09312	1.03618	1.13192	1.11923	1.0122	1.03957	1.03107	16.0335	1.18612	1.17113
O75586;O75586-2;O75586-3	Mediator of RNA polymerase II transcription subunit 6	MED6	no	no	no	no	no	no	no	yes	no	no	no	no	no	20	0	0	1.00797	1.10659	1.16779	1.06774	1.0963	1.08184	1.0561	1.12728	1.18296	1.13609	1.00778	1.16223	1.01888	1.04968	1.11662	1.04515	1.12657	1.11984	1.02443	1.18494	1.16799	1.09419	1.18701	1.01949	1.092	1.10612	1.1309	1.04524	1.08235	1.1726	1.13757
O75592;O75592-2	E3 ubiquitin-protein ligase MYCBP2	MYCBP2	no	no	no	no	no	no	no	yes	no	no	no	no	no	52	0	0	1.09431	1.06444	1.13511	1.19895	1.09475	1.12684	1.15204	11.197	11.6632	1.19072	8.0455	1.0321	18.9715	18.2901	19.1122	20.2819	20.6339	20.5351	18.4426	18.2811	18.087	18.7654	18.6843	19.011	15.1602	1.08278	15.3306	18.9337	18.8205	19.5765	15.8996
O75600;O75600-2	2-amino-3-ketobutyrate coenzyme A ligase, mitochondrial	GCAT	no	no	no	no	no	no	yes	yes	no	no	no	no	no	40	0	0	19.0515	1.1741	1.03483	1.02759	1.0625	1.07006	17.9723	16.7995	1.19978	1.12009	1.03482	1.1039	1.03897	1.11582	1.16272	1.0775	1.09776	1.08611	1.00694	1.02986	1.16135	1.12276	1.05187	1.15579	1.09082	1.04824	1.01312	1.15165	1.04589	1.10957	17.2782
O75607	Nucleoplasmin-3	NPM3	no	no	no	no	no	no	no	yes	no	no	no	no	no	115	0	0	1.09717	1.13625	1.09961	1.14601	1.09638	1.09945	1.03284	1.06718	1.13389	1.13206	1.08586	1.01615	1.01614	18.1351	1.01585	20.6895	19.459	19.0657	1.19066	1.13442	1.184	17.4657	17.2847	1.06065	1.16995	17.5462	1.16592	18.9683	18.0315	18.1492	1.1639
O75608;O75608-2	Acyl-protein thioesterase 1	LYPLA1	no	no	no	yes	no	no	no	no	no	no	no	no	no	138	0	0	24.3825	24.7604	23.97	25.2986	25.1034	24.9039	23.4472	24.1318	23.1932	25.3049	25.5014	25.3372	1.13175	1.19478	1.04835	19.9187	19.4037	20.4348	20.148	20.0885	20.0187	19.8469	21.0323	21.184	19.7592	22.6607	21.4946	20.1559	21.5123	21.3969	21.5335
O75616;O75616-2	GTPase Era, mitochondrial	ERAL1	no	no	no	no	no	no	yes	no	no	no	no	no	no	100	0	0	18.8077	1.16984	17.2314	18.5736	18.2834	18.5495	1.14323	1.18965	1.00022	1.19755	1.13314	1.17777	19.0146	18.1854	18.9439	15.0584	1.13456	1.13438	1.15026	1.1113	1.17721	1.06514	1.10194	1.14214	1.17538	1.15712	1.10478	18.0522	17.6158	20.7632	19.0136
O75629	Protein CREG1	CREG1	no	no	no	no	no	no	no	no	yes	no	no	yes	no	39	0	0	22.1924	22.0953	22.3219	22.8695	22.9183	22.9202	23.7564	24.5483	24.4199	26.5795	26.2037	26.0663	1.13959	1.00812	1.02963	21.7289	21.5763	22.2907	21.8465	21.8289	22.0721	22.0745	22.2213	22.2381	1.09076	1.15766	1.01527	20.5621	19.113	19.702	18.4635
O75635;O75635-2	Serpin B7	SERPINB7	no	no	no	yes	no	no	no	no	no	no	no	no	no	0	0	0	1.17556	1.17065	1.04854	16.9786	1.12252	17.3878	1.13656	1.08157	1.03722	1.06631	1.10043	1.10344	1.14736	1.09621	1.06048	1.10865	1.15224	1.16339	1.14746	15.1993	14.8338	1.07913	1.10616	1.15166	1.14099	1.06278	1.06212	1.08262	1.16305	1.17132	1.03471
O75643;O75643-2	U5 small nuclear ribonucleoprotein 200 kDa helicase	SNRNP200	no	no	no	no	no	no	no	yes	no	no	no	no	no	141	0	0	1.12601	1.08496	1.16277	19.0792	18.3266	18.5182	12.4412	1.04897	1.01286	1.0774	1.05089	1.15467	13.9742	1.19418	1.16533	20.683	20.4501	20.2306	16.7262	17.2245	16.9157	13.142	1.06021	1.12274	1.04264	1.1134	1.14823	19.6265	17.4373	19.0263	1.10383
O75663;O75663-2	TIP41-like protein	TIPRL	no	no	no	yes	no	no	no	no	no	no	no	no	no	102	0	0	21.5542	21.7047	21.7661	23.2164	23.1893	23.9546	23.2142	22.8952	23.6377	22.7334	23.8138	23.5952	1.05731	1.00754	1.12126	1.07363	16.5788	19.4846	18.9511	20.4128	20.5959	18.8273	18.8991	18.929	1.01945	1.1416	1.05155	20.1373	16.9404	20.1686	21.7919
O75665;O75665-3;O75665-2	Oral-facial-digital syndrome 1 protein	OFD1	no	no	no	yes	no	no	no	yes	no	no	no	no	no	21	0	0	1.05804	14.1182	1.16445	14.5341	14.2822	15.2619	15.1963	13.2311	13.2195	1.02196	1.06098	15.0352	20.2303	19.24	19.5435	19.9563	19.7326	19.6096	15.5961	16.9145	16.5847	14.7102	14.6171	14.8409	14.2735	1.00223	14.1469	17.3116	15.0428	15.6364	14.6734
O75674-2	TOM1-like protein 1	TOM1L1	no	no	no	yes	no	yes	no	no	no	no	no	no	no	35	0	0	20.0367	19.9608	20.3172	22.066	22.4272	22.9306	20.2559	21.6332	21.0382	22.8893	22.5641	22.8841	19.0385	1.13053	18.8959	20.9541	19.1642	18.3547	20.2798	1.03182	19.727	21.3157	20.8713	20.7056	1.12433	1.13081	1.12555	19.0255	1.19971	18.2537	17.7974
O75676-2;O75676	Ribosomal protein S6 kinase alpha-4	RPS6KA4	no	no	no	no	no	no	no	yes	no	no	no	no	no	64	0	0	1.18841	1.14223	1.14142	18.8152	18.4623	19.8549	1.12547	1.15349	1.05678	1.17747	1.13231	1.12201	1.18354	1.1419	1.01736	19.8213	17.6313	18.2693	1.15821	1.12639	1.00833	1.0255	1.09494	1.15896	1.03768	1.09644	1.1726	1.12394	1.14733	1.04115	1.15237
O75683	Surfeit locus protein 6	SURF6	no	no	no	no	no	no	no	yes	no	no	no	no	no	71	0	0	1.10164	1.07447	1.08607	1.04516	1.09059	1.09277	1.0434	1.02267	1.04119	1.03495	1.15975	1.06954	18.5046	16.7738	18.1503	17.6396	1.08791	1.08632	1.19801	1.0227	20.2878	1.06674	1.07837	1.14329	1.01646	1.0497	1.03652	1.0696	1.1192	1.18728	1.09556
O75688;O75688-4;O75688-2;O75688-5;O75688-3	Protein phosphatase 1B	PPM1B	no	no	no	yes	no	no	no	no	no	no	no	no	no	76	0	0	17.2437	14.5934	17.8063	17.4875	18.0161	1.02922	19.3419	14.8387	15.5921	16.9871	17.6269	18.6022	1.06437	1.04073	1.08388	1.17007	1.06852	1.14085	1.06885	15.335	1.02986	1.07096	1.12592	1.19918	1.11975	1.1709	1.12158	1.11758	1.18794	1.09237	1.12386
O75691	Small subunit processome component 20 homolog	UTP20	no	no	no	no	no	no	no	yes	no	no	no	no	no	131	0	0	1.02849	1.0797	1.16197	1.09096	1.10484	1.11665	1.18108	1.01491	1.06403	1.12093	1.10704	1.03472	1.00962	1.02698	1.06529	15.0776	1.06321	1.12391	1.15602	1.1099	1.01267	1.03609	1.13818	1.11998	1.03518	1.0885	1.14783	1.13535	1.06229	18.0026	1.02347
O75694;O75694-2	Nuclear pore complex protein Nup155	NUP155	no	no	no	no	no	no	no	yes	no	no	no	no	no	142	0	0	18.5479	18.3191	16.8387	19.124	19.4253	17.8735	17.6836	16.635	16.3616	14.4074	17.0369	15.2837	16.1516	16.6212	16.7006	16.9715	17.4148	17.1206	15.3437	1.04754	16.9012	1.05569	1.02966	1.17348	15.7148	1.12446	16.8333	17.9888	16.272	17.1124	17.8647
O75695	Protein XRP2	RP2	no	yes	no	no	no	no	no	no	no	no	no	no	no	79	0	0	1.08945	18.9649	18.1058	17.1034	1.16368	1.04548	1.0528	1.1692	1.0109	1.00046	1.05093	1.07945	18.49	1.13351	19.5855	23.829	24.3822	23.8573	24.1065	24.1391	23.9325	22.3623	22.9927	22.9142	20.6788	21.226	21.0727	25.3577	25.0209	24.8318	23.6061
O75716	Serine/threonine-protein kinase 16	STK16	no	no	no	yes	no	no	no	no	no	no	no	no	no	0	0	0	1.16405	1.06368	1.03848	1.09747	1.08848	1.15937	1.17235	1.08457	1.05545	1.03187	1.03865	1.06278	1.09187	1.09721	1.16874	1.17321	17.5227	16.5043	17.0349	17.2253	17.182	18.4339	18.1147	19.438	1.02657	1.01727	1.15647	1.06972	16.1235	1.19731	16.5816
O75717;O75717-2	WD repeat and HMG-box DNA-binding protein 1	WDHD1	no	no	no	no	no	no	no	yes	no	no	no	no	no	105	0	0	1.01501	1.09472	1.02747	1.05483	12.9246	13.6522	1.13725	1.12935	1.11732	1.12534	1.1478	1.04545	1.03466	1.03876	1.07938	14.7183	1.19008	1.10495	1.06533	1.05246	1.00265	1.06155	1.0017	1.07211	1.0197	1.06298	1.11659	18.4883	1.03388	1.06514	1.0494
O75718	Cartilage-associated protein	CRTAP	no	no	no	no	no	no	no	no	yes	no	no	yes	no	83	0	0	20.7847	21.4171	21.9057	22.8302	22.1685	22.9747	23.6555	23.277	23.0127	21.7594	21.9308	21.5785	19.6785	20.4618	21.4061	20.8215	20.4617	20.8618	22.0848	21.9311	21.3811	20.1281	20.9262	20.2384	19.0261	20.4818	19.5638	22.7379	22.1981	22.6949	24.1729
O75746;O75746-2	Calcium-binding mitochondrial carrier protein Aralar1	SLC25A12	no	no	yes	no	no	no	yes	no	no	no	no	no	no	138	0	0	1.05519	1.00162	1.1345	1.02254	1.19903	1.07639	1.12577	1.08955	1.12812	1.11345	1.06113	1.05048	19.2239	19.8226	18.9926	1.00934	1.16555	1.0947	15.6474	1.11363	15.6774	1.15798	1.176	1.10269	20.7104	20.8346	19.3414	19.7525	19.3741	20.9525	20.1057
O75764;O75764-2	Transcription elongation factor A protein 3	TCEA3	no	no	no	no	no	no	no	yes	no	no	no	no	no	18	0	0	15.0986	15.9217	1.03725	1.01909	1.13881	1.08419	1.03463	1.11355	1.06104	1.14959	1.10762	1.02743	20.4461	17.5825	20.0813	1.1253	1.14297	1.08829	1.05315	1.16516	1.02243	1.17683	1.02741	1.15247	17.8217	18.2815	17.4301	1.03209	1.15397	1.19344	1.06441
O75787-2;O75787	Renin receptor	ATP6AP2	no	no	yes	no	no	no	no	no	no	yes	yes	no	no	101	2	7.22228	21.0925	21.5176	20.9234	19.1499	1.0054	1.19486	18.0501	18.1481	1.07414	1.12983	1.17795	1.07088	22.9333	22.5445	22.8123	21.3479	19.9589	22.5791	22.5443	22.3772	22.566	20.1193	21.6174	21.3906	21.3948	21.1647	20.6284	21.3116	22.3703	22.2743	23.8242
O75792	Ribonuclease H2 subunit A	RNASEH2A	no	no	no	no	no	no	no	yes	no	no	no	no	no	67	0	0	18.1678	16.5381	16.7569	20.9489	19.1804	20.184	1.01815	16.8557	18.1654	1.04846	1.17783	15.7139	1.05626	1.11783	1.19259	19.0392	18.4104	18.3976	1.13364	1.19799	1.04777	1.02621	1.16756	1.09913	1.16416	1.11159	1.09088	1.11891	1.03466	1.05171	1.16281
O75794	Cell division cycle protein 123 homolog	CDC123	no	no	no	yes	no	no	no	no	no	no	no	no	no	63	0	0	20.9724	20.1834	19.0594	21.0937	20.5801	20.7095	19.3127	18.6912	19.0731	18.5694	17.3778	19.147	1.12186	1.05108	1.142	1.12037	17.6883	17.4574	1.09484	1.10964	1.09051	1.08159	1.19929	1.03049	1.06935	1.1041	1.15872	1.17738	1.10189	1.01962	1.08568
O75815;O75815-3;O75815-2	Breast cancer anti-estrogen resistance protein 3	BCAR3	no	no	no	no	no	no	no	no	no	no	no	no	no	26	0	0	1.02122	1.16863	1.02813	18.7252	18.1043	19.2327	18.1351	17.9065	18.3243	1.03442	1.06974	16.7459	1.02083	1.09883	1.18193	1.19639	1.04324	1.09025	1.07059	1.01931	15.8484	15.8193	1.08316	1.00988	1.15329	1.07991	1.09319	1.06411	1.08205	15.8712	16.4169
O75817	Ribonuclease P protein subunit p20	POP7	no	no	no	yes	no	no	no	yes	no	no	no	no	no	46	0	0	1.19709	1.17597	1.05576	1.00144	1.18648	18.7046	1.06734	19.6935	1.05062	1.18987	1.0812	1.08087	1.13345	19.5037	1.0596	20.957	1.05393	22.5177	20.2622	1.0143	20.1655	19.0522	19.5418	19.5711	1.04115	1.12603	1.0084	20.4079	1.17817	19.9971	1.12096
O75818-2;O75818	Ribonuclease P protein subunit p40	RPP40	no	no	no	no	no	no	no	yes	no	no	no	no	no	54	0	0	1.13772	1.19738	1.02701	1.19379	1.12034	15.4238	1.12141	1.00527	1.00795	1.01494	1.19121	1.15678	1.02503	1.19654	1.00844	18.0687	16.5852	1.17204	1.065	1.15242	1.19676	1.13031	1.19787	1.1031	1.0276	1.10646	1.05375	1.14159	1.12587	1.05191	1.07344
O75821	Eukaryotic translation initiation factor 3 subunit G	EIF3G	no	no	no	yes	no	no	no	yes	no	no	no	no	no	135	0	0	22.3622	22.1899	22.6118	23.0868	23.7831	23.365	22.0709	22.0121	22.5668	21.1612	21.1412	21.0548	25.6126	25.1358	25.604	26.5005	26.6445	26.5693	25.8855	26.1823	26.2	24.4653	24.8101	24.7671	21.8878	21.199	21.0837	23.9232	23.8364	23.4217	23.7686
O75822;O75822-3;O75822-2	Eukaryotic translation initiation factor 3 subunit J	EIF3J	no	no	no	yes	no	no	no	no	no	no	no	no	no	133	0	0	22.464	22.1751	22.45	21.4194	21.0402	21.5637	19.2712	19.8926	18.7844	18.461	19.7276	19.338	26.1645	26.5461	26.7216	26.2405	26.413	26.6686	25.9274	25.9516	26.3347	24.7034	24.9608	24.6525	20.743	19.7163	21.2454	23.6551	23.7582	23.8636	22.0999
O75828	Carbonyl reductase [NADPH] 3	CBR3	no	no	no	yes	no	no	no	no	no	no	no	no	no	127	0	0	22.2147	21.5897	22.538	23.2521	22.822	24.7576	22.3731	22.4634	24.6009	21.4366	23.577	23.1357	20.1619	19.6386	20.4357	1.0273	1.00446	1.00576	19.2463	18.9904	22.0764	1.07813	1.18706	1.01958	18.5582	22.3419	22.5739	18.8247	17.6465	21.7668	21.2623
O75832;O75832-2	26S proteasome non-ATPase regulatory subunit 10	PSMD10	no	no	no	yes	no	no	no	yes	no	no	no	no	no	101	0	0	23.2953	22.8091	23.4826	23.4651	23.2165	23.4586	25.0372	25.2549	24.8776	22.7016	22.8607	23.0048	20.4412	20.3445	21.0989	20.6499	20.5017	19.4481	22.6363	22.3184	22.661	18.7278	20.605	20.0855	20.5804	1.15778	1.17625	21.108	20.3958	19.3016	23.5547
O75843	AP-1 complex subunit gamma-like 2	AP1G2	no	no	no	no	no	yes	no	no	no	no	no	no	no	69	0	0	1.04941	1.12996	1.02045	1.04872	18.0694	18.6465	1.13589	1.10054	1.19825	17.701	18.1887	18.4147	1.0902	1.1035	1.04787	1.05158	16.8507	17.7389	1.13812	1.12374	1.18683	16.9414	16.2099	16.8819	1.07445	1.07309	1.00236	1.09557	1.08074	1.00203	1.1066
O75844	CAAX prenyl protease 1 homolog	ZMPSTE24	no	no	yes	no	yes	no	no	yes	no	no	no	no	no	123	1	4.02891	21.3465	21.6049	21.4141	1.17109	1.13485	1.0207	16.2283	1.16216	1.13439	1.12399	1.02023	1.10179	21.4748	19.4418	21.0413	21.6793	21.8124	22.0958	21.2302	21.2705	21.275	21.1738	21.5983	20.8139	19.3987	20.0501	19.7257	23.1343	23.1958	23.1844	22.7069
O75864;O75864-2	Protein phosphatase 1 regulatory subunit 37	PPP1R37	no	no	no	no	no	no	no	no	no	no	no	no	no	17	0	0	1.06518	1.03808	17.0413	1.12291	1.10814	14.5018	1.19223	1.1307	16.4907	1.14093	16.3724	13.0073	1.12157	1.06566	1.03165	1.1993	1.19242	1.07416	1.18517	1.17555	1.11499	1.00126	1.00934	1.12983	1.06042	1.01008	1.12329	1.11047	1.14075	1.05037	1.10118
O75874	Isocitrate dehydrogenase [NADP] cytoplasmic	IDH1	no	no	no	yes	no	no	no	no	no	no	no	no	no	138	0	0	23.9419	24.1066	24.3246	24.1069	24.0824	24.4731	24.6425	24.3847	24.5446	25.4746	25.5688	25.4922	19.6952	19.0578	20.1095	16.1652	1.08289	19.3622	22.4018	21.9165	22.3417	20.5297	21.2029	20.8554	23.3096	23.7796	23.1697	19.8718	20.2615	20.7466	23.2989
O75879	Glutamyl-tRNA(Gln) amidotransferase subunit B, mitochondrial	GATB	no	no	no	no	no	no	yes	no	no	no	no	no	no	56	0	0	1.15468	16.1414	16.2949	18.9164	17.7945	20.0106	1.01134	1.03134	1.16402	18.7411	17.8465	18.4082	1.07325	1.15156	1.18213	1.16959	1.08664	1.14781	1.12027	1.08652	1.05899	1.19136	1.17074	1.14606	1.02014	1.11671	1.16513	1.04227	1.09464	1.16881	17.7034
O75880	Protein SCO1 homolog, mitochondrial	SCO1	no	no	no	no	no	no	yes	no	no	no	no	no	no	97	0	0	20.2977	20.1777	20.3579	1.10392	1.10593	17.6541	1.05151	1.05338	1.01598	1.17755	1.0116	1.003	1.18399	1.1341	1.06412	1.13212	1.06567	1.13918	1.07378	1.13622	1.07136	1.17451	1.00721	1.15628	1.12134	19.8975	1.12341	19.2855	22.7276	23.8867	1.10619
O75882;O75882-2;O75882-3	Attractin	ATRN	no	yes	yes	no	no	no	no	no	yes	no	yes	yes	yes	31	4	12.9726	16.1505	16.7286	17.5844	1.13458	1.10015	1.13527	18.5529	18.4729	18.2192	20.0167	20.322	19.523	18.79	17.6352	15.285	20.1733	19.2594	19.8115	21.855	21.9898	21.9615	22.0199	22.1656	22.0595	1.07964	1.14083	1.1241	18.7603	19.0704	19.8006	19.0382
O75884;O75884-2	Putative hydrolase RBBP9	RBBP9	no	no	no	yes	no	no	no	yes	no	no	no	no	no	50	0	0	21.9045	20.6895	22.1531	21.4305	22.0863	22.3231	22.2699	22.4664	22.6584	22.7939	22.7794	22.8494	1.16007	1.00567	1.19668	1.02668	1.15823	1.03215	1.18307	18.8004	18.1189	1.08087	1.00701	1.07952	1.0494	1.04549	1.04741	1.04	1.02126	1.07538	19.6804
O75886;O75886-2	Signal transducing adapter molecule 2	STAM2	no	no	no	yes	no	no	no	no	no	no	no	no	no	67	0	0	19.7042	21.0485	21.43	22.5241	22.6777	22.7801	22.7329	23.0865	22.9482	21.9452	21.9739	22.3108	21.9249	22.1892	23.5382	19.8939	18.5424	19.8448	24.0267	23.6293	23.893	21.8809	21.5459	20.6591	21.5928	19.2393	21.4642	19.8523	20.1079	21.3765	21.1046
O75891;O75891-3	Cytosolic 10-formyltetrahydrofolate dehydrogenase	ALDH1L1	no	no	no	yes	no	no	no	no	no	no	no	no	no	26	0	0	15.9907	1.1478	1.18825	1.12059	16.8091	18.3041	1.12091	1.10533	1.18999	1.17493	1.12119	1.13117	1.19875	1.08421	1.09676	1.1446	1.06556	1.09838	1.13188	1.00013	1.19973	1.14148	1.10746	1.14449	1.06597	16.3257	16.7127	1.01687	1.1086	1.15255	1.01433
O75896	Tumor suppressor candidate 2	TUSC2	no	no	no	no	no	no	no	no	no	no	no	no	no	6	0	0	1.18211	1.05117	1.18256	21.3509	20.0888	20.7766	19.8043	19.0569	18.5812	1.09371	1.10435	1.14929	1.19491	1.14412	1.01812	19.0848	1.0926	18.8417	1.17137	1.02538	1.14959	1.18726	1.03419	1.12621	1.1907	1.09783	1.0847	1.12987	19.8285	19.9666	1.15832
O75907	Diacylglycerol O-acyltransferase 1	DGAT1	no	no	yes	no	yes	no	no	no	no	no	no	no	no	36	0	0	1.16701	1.1239	1.18983	1.06072	1.12107	1.06639	1.19531	1.00241	1.1526	1.10227	1.01218	1.10703	19.6469	19.7657	19.089	1.17434	16.9089	18.3608	17.7226	16.9888	16.4924	18.8478	16.695	1.02378	1.19992	1.08842	1.18042	19.533	18.7121	19.9845	21.0027
O75909;O75909-4;O75909-1;O75909-2	Cyclin-K	CCNK	no	no	no	no	no	no	no	yes	no	no	no	no	no	99	0	0	1.19009	1.15807	1.14512	1.19625	1.13996	1.00801	1.18852	1.07275	1.02497	1.04467	1.09977	1.03517	18.5836	1.02374	18.3423	1.05836	1.19974	1.05017	1.0108	1.19176	1.18131	1.18069	1.14632	1.11189	1.13072	1.05517	1.19331	1.19697	1.09247	1.02092	1.08843
O75911	Short-chain dehydrogenase/reductase 3	DHRS3	no	no	yes	no	no	no	no	no	no	no	no	no	no	29	0	0	1.02061	17.6337	18.301	1.13978	1.09628	1.09967	1.04777	1.04266	1.1341	1.02615	1.15142	1.04028	1.18752	1.04574	1.05729	1.03439	1.08425	1.01737	19.5792	19.2273	19.2952	1.02788	1.12885	1.12395	1.10957	1.08612	1.04733	1.19811	1.00843	1.0779	19.4355
O75915	PRA1 family protein 3	ARL6IP5	no	yes	yes	yes	yes	no	no	no	no	no	no	no	no	131	1	3.24147	26.8203	27.0711	26.4706	25.1379	24.5435	25.2991	22.1961	22.9953	21.8466	22.879	22.4852	22.8001	26.5298	26.2214	26.6106	25.9971	25.7471	25.8023	25.0277	25.075	24.8773	25.8352	25.8592	25.4515	25.623	25.4153	25.7994	24.5508	24.69	24.8863	25.5664
O75923-11;O75923-13;O75923-9;O75923-12;O75923-5;O75923-7;O75923-3;O75923-6;O75923-15	Dysferlin	DYSF	no	yes	yes	no	no	no	no	no	no	no	yes	no	no	60	2	11.0022	1.11684	1.00342	1.0853	1.19311	1.16375	1.00503	1.15418	1.12268	1.0409	1.14199	1.11955	1.0452	1.12806	1.03295	1.12264	17.039	18.7683	18.9657	1.00758	1.04128	1.17734	1.19103	1.07285	1.00324	1.13743	1.10188	1.13448	18.4918	19.7272	20.8546	1.04303
O75925;O75925-2;O75925-3	E3 SUMO-protein ligase PIAS1	PIAS1	no	no	no	no	no	no	no	yes	no	no	no	no	no	29	0	0	1.07815	16.1923	1.17431	1.06086	1.05541	1.17634	1.18356	1.07826	1.01326	1.10103	13.027	1.10954	16.3343	1.13592	1.08697	1.13489	1.15949	1.09896	1.1835	1.02075	1.16733	1.14522	1.05486	1.02114	1.07828	1.07692	1.13035	1.03749	1.08747	1.055	1.15049
O75934	Pre-mRNA-splicing factor SPF27	BCAS2	no	no	no	no	no	no	no	yes	no	no	no	no	no	103	0	0	1.04324	1.11193	1.10853	1.14656	19.0078	1.02294	1.17303	1.1789	18.6286	1.0156	1.10641	1.11683	1.0809	1.06324	1.09053	20.7244	19.9185	20.0237	1.12908	1.16081	1.01476	1.04899	1.1728	1.1461	1.14567	1.05515	1.02602	20.2125	1.10269	1.02849	19.1107
O75935-3;O75935;O75935-2	Dynactin subunit 3	DCTN3	no	no	no	yes	no	no	no	no	no	yes	no	no	no	100	1	3.31447	22.5174	21.3977	20.9459	23.0355	23.3702	23.0179	21.4484	22.6847	21.768	23.1486	22.8428	23.0115	22.0631	22.029	22.1739	20.6507	20.6879	1.02936	21.7837	19.0709	21.108	21.3649	21.5018	20.1255	1.03602	20.8272	1.00407	21.3386	20.5345	20.3769	22.4062
O75937	DnaJ homolog subfamily C member 8	DNAJC8	no	no	no	no	no	no	no	yes	no	no	no	no	no	122	0	0	19.0309	22.0925	19.9582	22.3969	22.2796	22.581	22.3833	22.5203	21.7349	1.10536	1.13036	1.03269	1.19657	1.15502	1.15885	18.4154	1.18778	1.05589	17.2587	1.02163	1.16711	1.13014	1.12786	1.08577	1.15965	1.01394	1.08884	1.12453	1.04284	1.17859	1.07435
O75940	Survival of motor neuron-related-splicing factor 30	SMNDC1	no	no	no	no	no	no	no	yes	no	no	no	no	no	98	0	0	13.991	17.1409	16.5457	19.991	18.2462	20.0476	1.02043	19.0235	1.15579	1.01111	1.14033	1.12015	19.0227	19.5771	18.9682	21.5051	21.2758	21.2685	1.107	1.04925	1.09249	1.13206	1.17474	1.04049	1.15192	1.05414	1.1528	1.11425	1.04081	1.00184	1.13121
O75943-2;O75943;O75943-4;O75943-3	Cell cycle checkpoint protein RAD17	RAD17	no	no	no	no	no	no	no	yes	no	no	no	no	no	1	0	0	1.08498	1.16237	1.17216	1.01228	1.11675	1.18212	1.15113	1.05232	1.06732	1.18654	1.16497	1.15467	21.212	19.639	19.9393	15.1577	15.4023	14.8052	1.05085	1.16456	1.04082	1.00976	1.17154	1.15656	18.8432	18.2394	17.9489	16.5772	1.1401	1.12809	1.17761
O75947;O75947-2	ATP synthase subunit d, mitochondrial	ATP5H	no	no	no	no	no	no	yes	no	no	no	no	no	no	139	0	0	23.2304	23.1899	23.3244	17.0674	1.17494	16.5554	1.02182	1.10915	1.06365	17.3837	1.02537	1.02301	25.398	24.4223	24.8665	1.13473	18.7582	19.709	1.14923	1.15806	1.18677	19.2227	17.7665	17.6358	24.8049	23.1459	24.3981	23.3915	25.1574	25.4441	24.5513
O75954	Tetraspanin-9	TSPAN9	no	no	yes	no	no	no	no	no	no	no	yes	yes	yes	3	3	16.4621	1.15248	1.09454	1.14988	1.00316	1.0024	1.06958	1.04782	1.11682	1.01485	1.11161	1.01725	1.117	1.05612	1.18469	1.10015	1.02334	1.06513	1.13708	19.6479	1.09257	18.0875	20.5068	20.8255	20.7417	1.1199	1.12343	1.12436	1.1826	1.11151	1.15096	1.03393
O75955;O75955-2	Flotillin-1	FLOT1	no	yes	no	no	no	no	no	no	no	no	no	no	no	112	1	4.09698	1.0701	1.14227	1.18516	1.07066	1.17657	1.07311	16.5244	1.11824	15.6481	16.3364	1.05982	1.17116	25.3302	24.9393	25.5692	23.92	24.0458	24.1983	25.1372	25.0484	25.2274	24.8805	25.1087	25.1786	26.1997	25.9515	26.1486	23.8139	24.3205	24.4733	22.0335
O75962;O75962-4;O75962-2;O75962-5;O75962-3	Triple functional domain protein	TRIO	no	no	no	yes	no	no	no	no	no	no	no	no	no	80	0	0	17.3732	17.4273	17.7397	19.0629	18.357	18.9787	18.1903	17.513	17.7694	15.5974	15.4872	17.3704	18.4588	18.5197	18.0448	17.4265	15.7891	17.2224	18.8688	18.9788	18.2615	1.07077	15.6105	1.11627	18.4209	19.158	16.6926	20.0714	16.9582	19.1833	17.481
O75964	ATP synthase subunit g, mitochondrial	ATP5L	no	no	no	no	no	no	yes	no	no	no	no	no	no	139	0	0	22.8713	23.8766	23.972	18.2468	1.09551	18.0797	1.14227	1.19833	1.19392	19.5073	1.15467	16.8959	24.9773	25.2313	25.161	20.921	19.6527	20.9384	18.3997	18.2814	18.5925	21.1286	19.8306	19.678	24.0277	24.079	25.2101	24.5725	25.4868	25.9738	24.8441
O75970-5;O75970-3;O75970-2;O75970	Multiple PDZ domain protein	MPDZ	no	yes	no	no	no	no	no	no	no	no	no	no	no	22	0	0	17.0254	17.2115	17.2173	15.3833	14.3671	14.7903	17.3899	14.449	14.9622	16.7544	1.1073	14.8166	17.3019	1.1569	1.10401	17.5628	18.8572	19.1218	16.1525	15.1344	15.7753	19.3941	19.5349	19.8714	16.0626	15.1596	17.5891	20.4195	20.5461	20.9164	15.2551
O75973	C1q-related factor	C1QL1	no	no	no	no	no	no	no	no	yes	no	no	no	no	0	0	0	1.1009	1.09345	1.13933	1.06501	1.0565	1.14448	1.01541	1.15317	1.09657	1.13407	1.09235	1.15359	1.07495	1.10294	1.17967	1.1135	18.3843	1.17026	1.00115	1.16318	1.17029	1.16148	1.02916	1.04507	1.02922	1.04287	1.11316	18.0338	1.09834	18.5816	1.1658
O75976;O75976-2	Carboxypeptidase D	CPD	no	yes	yes	no	no	no	no	no	no	no	yes	yes	yes	120	3	9.43933	20.1296	20.1269	19.8694	16.5849	14.9112	16.2315	17.5171	17.8125	18.3809	15.9924	16.4493	17.1254	17.2278	15.5134	17.7698	21.3756	22.1414	22.3054	22.4749	22.3951	22.5251	21.0666	21.5758	21.6607	16.3339	1.05042	1.11218	19.5511	20.7265	21.8696	21.3743
O76003	Glutaredoxin-3	GLRX3	no	no	no	yes	no	no	no	no	no	no	no	no	no	136	0	0	23.2212	23.0413	23.8662	25.658	26.1542	25.8666	25.0406	25.5451	25.1672	23.8387	24.1353	24.0594	16.9711	17.8647	15.7227	20.7009	21.865	21.5551	22.463	22.3797	22.394	1.0796	1.03656	18.5329	18.6517	20.1445	19.1551	23.5195	22.5071	22.8733	23.9014
O76021;O76021-2	Ribosomal L1 domain-containing protein 1	RSL1D1	no	no	no	no	no	no	no	yes	no	no	no	yes	no	94	0	0	1.15411	1.12489	1.14204	1.01006	1.00114	1.02129	1.09872	1.1082	1.09869	1.01173	1.09566	1.05458	21.0241	18.837	20.9756	21.5319	21.3388	22.1728	16.491	16.7584	16.6127	1.12529	15.3542	16.015	1.12632	1.07228	19.0111	1.1946	1.02617	18.1938	1.14657
O76024	Wolframin	WFS1	no	no	yes	no	yes	no	no	no	no	no	yes	no	no	102	1	4.12749	1.0737	16.1844	16.5341	1.06664	1.17281	1.01879	1.02549	1.14563	1.11544	1.1383	1.09393	1.16989	20.5665	20.4496	20.915	1.02929	17.7426	18.7653	17.4061	19.0408	19.076	1.07586	1.03945	1.12008	16.4913	1.00134	15.8472	20.5926	20.9871	20.8216	20.0696
O76027	Annexin A9	ANXA9	no	no	no	no	no	no	no	no	no	yes	no	no	no	11	1	5.63968	1.02427	1.14388	1.14804	1.09918	1.1984	1.00103	1.05745	1.02414	1.0434	1.19397	1.03906	1.04451	1.03402	1.11787	1.03613	1.11065	1.06085	1.1783	1.1604	1.18269	1.02968	1.11138	1.0592	1.10829	1.00109	1.14631	1.14603	1.16336	1.08845	1.11492	1.13393
O76031	ATP-dependent Clp protease ATP-binding subunit clpX-like, mitochondrial	CLPX	no	no	no	no	no	no	yes	no	no	no	no	no	no	136	0	0	19.7895	19.694	19.3065	1.04355	1.17162	17.7062	1.00698	1.00073	1.10237	1.09415	1.09625	1.17224	1.16762	1.15059	1.09368	1.14318	1.03844	1.12742	1.03178	1.01424	1.04394	1.07355	1.1995	1.00427	1.17018	1.07429	1.13995	18.2664	20.5616	21.3468	19.1022
O76039-2;O76039	Cyclin-dependent kinase-like 5	CDKL5	no	no	no	no	no	no	no	yes	no	no	no	no	no	1	0	0	1.16956	1.06136	1.02507	1.18088	1.18309	12.9005	1.0927	1.05675	1.01917	1.07496	1.02383	1.11888	17.4246	15.4987	16.463	17.9904	17.0502	18.5986	18.9584	18.9931	19.2803	12.4059	15.8956	15.7711	1.04149	1.07801	1.09285	17.8647	14.6789	16.7094	19.2626
O76041-2	Nebulette	NEBL	no	no	no	yes	no	no	no	no	no	no	no	no	no	13	0	0	13.4185	1.03077	16.4796	17.1202	19.1461	17.8025	20.9596	21.6415	21.0233	16.7196	1.07854	1.19683	1.13739	1.12566	1.05062	1.19261	1.01184	1.14471	16.7647	1.06228	1.10063	1.14336	1.12279	1.02659	1.16736	1.19848	1.03657	1.04314	1.03235	16.7704	1.08411
O76054-5;O76054;O76054-4	SEC14-like protein 2	SEC14L2	no	no	no	yes	no	no	no	yes	no	no	no	no	no	38	0	0	19.7269	18.8927	18.9154	18.9636	17.0677	19.1078	18.9386	20.4228	20.6347	1.17563	1.04895	1.05046	1.01886	1.06053	1.13288	1.07136	1.00908	1.13251	1.07191	1.09139	1.19491	1.00781	1.0117	1.12807	1.08084	1.18267	1.0555	1.07697	1.12359	1.09852	1.192
O76062;O76062-2	Delta(14)-sterol reductase	TM7SF2	no	no	yes	no	yes	no	no	no	no	no	yes	no	no	37	2	10.6911	1.14956	1.08894	1.16764	1.12493	1.0137	1.04798	1.1017	1.11263	1.14773	1.161	1.02099	1.14614	1.12545	1.09391	1.02483	1.15855	1.19608	1.15172	1.00491	1.01089	1.1674	1.19106	1.10005	1.04059	1.15653	1.01807	1.15686	1.04009	1.18367	1.15327	1.09393
O76070;Q16143	Gamma-synuclein	SNCG	no	no	no	yes	no	no	no	no	no	no	no	no	no	25	0	0	27.4705	27.29	27.4835	24.7577	24.8293	25.652	18.2214	18.1799	16.8489	27.9094	27.9696	27.8958	19.235	23.2646	21.2743	1.19087	1.12839	18.1567	1.19602	1.15954	1.12363	23.7418	24.1476	23.3929	24.7434	24.8042	24.7737	23.7765	19.3389	20.965	1.00406
O76071	Probable cytosolic iron-sulfur protein assembly protein CIAO1	CIAO1	no	no	no	no	no	no	no	no	no	no	no	no	no	99	0	0	20.3695	20.85	20.3857	22.3908	21.7934	22.489	21.173	21.2824	20.5287	22.8056	22.5816	22.7942	17.499	1.05358	1.18779	20.0835	18.5969	20.0643	19.6787	20.4488	19.6274	18.2438	18.3433	18.2521	1.12644	1.06259	18.1393	20.2965	20.7838	20.2392	21.0942
O76080	AN1-type zinc finger protein 5	ZFAND5	no	no	no	yes	no	no	no	no	no	no	no	no	no	19	0	0	17.459	1.13338	17.1661	18.7815	17.6703	17.8462	16.9075	16.7989	16.9186	1.01586	1.08454	1.03386	1.18613	1.14145	1.02526	1.09487	1.10767	1.15562	1.09032	16.5652	1.18866	17.6332	1.10251	16.8402	1.02768	1.16495	1.16576	1.01498	1.10597	1.12896	1.16685
O76081-6;O76081-3;O76081-5;O76081-2;O76081;O76081-4;Q9UGC6	Regulator of G-protein signaling 20	RGS20	no	no	no	yes	no	no	no	yes	no	no	no	no	no	3	0	0	1.05251	1.0209	1.14096	1.06927	1.05535	1.09778	1.02388	1.0635	1.10446	1.02063	1.05132	1.09368	1.09426	1.11399	1.15581	1.02174	15.2801	16.4913	1.10354	1.0878	1.1981	1.01277	1.05915	1.16427	1.1665	1.13892	1.01561	1.13786	19.773	20.1757	1.15479
O76082;O76082-3;O76082-2	Solute carrier family 22 member 5	SLC22A5	no	no	yes	no	no	no	no	no	no	no	yes	yes	yes	0	3	16.8869	1.12858	1.13363	1.16926	1.09318	1.10223	1.13979	1.10003	1.12231	1.04239	1.1421	1.18126	1.17435	1.0899	1.18001	1.11216	1.09986	1.13085	1.12519	1.01389	1.15916	1.08647	1.06193	1.17545	1.07133	1.16119	1.03676	1.0907	1.02004	1.06745	1.12601	1.12248
P0CL80-2;Q13068;P0CL82;P0CL81;P0CL80;O76087;Q13065;A6NER3;A6NDE8;A1L429	G antigen 12F;G antigen 4;G antigen 12I;G antigen 12G;G antigen 7;G antigen 1;G antigen 12J;G antigen 12H;G antigen 12B/C/D/E	GAGE12F;GAGE4;GAGE12I;GAGE12G;GAGE7;GAGE1;GAGE12J;GAGE12H;GAGE12B	no	no	no	no	no	no	no	no	no	no	no	no	no	0	0	0	1.06633	1.04965	1.09648	24.8771	24.9797	25.4073	22.7707	23.8771	22.9661	1.14455	1.04077	1.14257	1.02779	1.01862	1.12051	1.12414	1.13553	1.15368	1.16968	1.10921	1.13208	1.19464	1.11541	1.10091	1.05835	1.19223	1.08795	1.08371	1.14412	21.3665	1.08129
O76094;O76094-2	Signal recognition particle subunit SRP72	SRP72	no	no	no	yes	yes	no	no	no	no	no	no	no	no	139	0	0	20.8454	20.9914	20.9145	20.6314	20.9386	21.3767	19.4861	19.6474	19.9297	21.8044	21.7001	20.9292	24.4705	23.7315	24.483	24.7164	24.4642	24.7905	23.1073	22.9055	23.035	23.9627	23.5629	23.3773	23.0078	22.3551	23.0318	23.933	23.1592	23.5118	23.263
O76095;O76095-2	Protein JTB	JTB	no	no	yes	yes	no	no	yes	no	no	no	yes	no	no	2	3	9.23312	19.3945	19.1962	19.3475	1.10808	1.08286	1.18724	17.2187	17.7902	1.03443	17.358	1.09879	1.119	21.1183	21.0311	20.8323	20.5373	20.3094	20.5355	21.8807	21.9872	22.0255	22.7986	22.5016	22.0801	1.10836	1.14425	20.8417	1.0493	20.5611	20.9847	21.5026
O94760;O94760-2	N(G),N(G)-dimethylarginine dimethylaminohydrolase 1	DDAH1	no	no	no	no	no	no	no	no	no	no	no	no	no	120	0	0	22.2408	21.6371	22.1659	24.05	24.1524	24.2656	22.1297	22.195	22.4195	25.6169	25.571	25.239	1.17678	1.01178	1.13955	1.03978	19.0889	19.8962	19.6098	19.4219	19.8657	23.0332	23.4167	23.6503	1.13553	1.19249	1.07127	20.7724	19.6866	21.8681	17.6715
O94762;O94762-2;O94762-3	ATP-dependent DNA helicase Q5	RECQL5	no	no	no	yes	no	no	no	yes	no	no	no	no	no	23	0	0	1.06066	1.09123	1.16312	1.09514	1.13958	1.12342	1.14005	1.12572	1.15887	1.17486	1.06569	1.16027	1.02587	1.157	1.02143	1.15873	1.18758	1.03841	1.08204	1.06547	1.01098	1.14361	1.16339	1.00957	1.18184	1.08659	1.17273	1.12646	1.14787	1.06122	1.08047
O94763;O94763-3;O94763-2	Unconventional prefoldin RPB5 interactor 1	URI1	no	no	no	yes	no	no	yes	yes	no	no	no	no	no	45	0	0	17.7353	18.8093	1.06765	1.02612	17.3141	1.13451	19.9157	19.6879	18.5397	1.10553	1.10242	16.9365	21.805	22.2666	21.5285	24.0681	23.5652	23.8692	22.8179	22.6017	22.5153	1.1964	1.17058	17.8566	16.9337	19.9198	18.7653	22.5021	19.8286	19.6611	22.2242
O94766-2;O94766	Galactosylgalactosylxylosylprotein 3-beta-glucuronosyltransferase 3	B3GAT3	no	no	yes	no	no	yes	no	no	no	no	no	no	no	59	1	2.90347	18.9828	18.0938	18.6756	1.09052	1.01529	1.19772	1.12582	1.02689	1.18357	1.18978	1.04657	1.046	21.588	20.9675	21.0635	19.8365	20.1857	21.0412	20.896	20.8919	21.5988	1.0578	1.06896	19.7846	20.0949	20.3829	20.5162	21.6018	22.0659	22.9526	21.7439
O94776	Metastasis-associated protein MTA2	MTA2	no	no	no	no	no	no	no	yes	no	no	no	no	no	137	0	0	1.09445	1.01743	1.17575	1.09322	1.1071	1.16009	1.12946	1.113	1.04431	1.11115	1.05655	1.12045	1.16041	1.15401	1.04968	1.10959	1.1234	1.0403	1.13295	1.02021	1.11197	1.12272	1.16148	1.17563	1.05835	1.10764	1.14965	1.00438	1.10137	1.1712	1.12924
O94804	Serine/threonine-protein kinase 10	STK10	no	yes	no	no	no	no	no	no	no	no	no	no	no	98	0	0	19.4088	18.7703	17.3955	21.8753	21.6267	21.9323	20.8155	20.6172	21.2884	21.3595	21.1928	21.523	17.4928	1.11399	1.10189	20.3075	19.6852	19.9244	18.9017	19.6429	19.7956	19.1866	19.0792	19.4769	17.7624	1.04149	16.4947	20.4515	18.8853	20.6103	20.2672
O94808	Glutamine--fructose-6-phosphate aminotransferase [isomerizing] 2	GFPT2	no	no	no	no	no	no	no	no	no	no	no	no	no	131	0	0	19.8764	19.6951	20.485	1.16102	1.0051	14.4124	18.8919	16.0879	1.06426	21.2596	20.7272	20.2377	19.7112	18.9336	19.8038	1.15525	1.09235	1.13476	18.4524	18.229	17.5775	17.5222	17.4614	17.206	18.099	18.6979	18.3827	1.10485	1.17047	1.05807	18.2953
O94811	Tubulin polymerization-promoting protein	TPPP	no	no	no	yes	no	no	no	yes	no	no	no	no	no	5	0	0	1.13477	1.16158	1.06351	1.17386	1.095	17.9375	19.1304	1.04628	20.7969	1.10111	1.00501	1.16277	1.11044	1.16643	1.09802	1.00135	1.04606	1.10481	1.10467	1.03069	1.10911	1.11231	1.10148	1.17468	1.07396	1.07554	1.05228	1.04147	1.0121	1.03805	18.8964
O94813-3;O94813-2;O94813	Slit homolog 2 protein;Slit homolog 2 protein N-product;Slit homolog 2 protein C-product	SLIT2	no	no	no	no	no	no	no	no	yes	no	no	yes	no	7	1	5.11722	1.18399	1.12279	1.15697	1.00568	1.06551	1.17506	1.0232	1.17536	1.15216	1.15168	1.12517	1.15287	1.19878	1.19539	1.03641	16.7139	15.9732	16.3208	1.12759	1.05614	1.14841	1.06286	1.14088	1.05261	1.17828	1.12055	1.00633	17.7993	17.9679	19.452	1.11675
O94817	Ubiquitin-like protein ATG12	ATG12	no	no	no	yes	no	no	no	no	no	no	no	no	no	5	0	0	1.08511	1.1269	18.8892	20.6598	20.5907	1.05365	22.073	22.0981	22.1188	22.0335	21.7091	21.8142	1.14895	1.02242	1.1928	1.14693	1.03279	1.11605	1.07042	1.04132	1.16339	1.18007	1.08227	1.19159	1.00455	1.05205	1.01315	1.14527	1.16994	1.12469	1.13907
O94822;O94822-3;O94822-2	E3 ubiquitin-protein ligase listerin	LTN1	no	no	no	no	no	no	no	no	no	no	no	no	no	80	0	0	18.043	19.1536	16.5595	19.9667	19.5307	20.1901	16.8992	16.4567	14.5491	15.8205	15.3574	16.835	16.0702	16.0145	19.7641	22.4347	22.2298	22.436	17.8525	18.9971	17.8496	20.6246	20.1358	20.7871	19.208	16.4017	1.12348	19.1768	18.2758	18.7444	17.6093
O94823	Probable phospholipid-transporting ATPase VB	ATP10B	no	no	yes	no	yes	no	no	no	no	no	no	no	no	0	1	5.97665	1.17694	1.02558	1.08171	1.04082	1.05151	1.02068	1.1322	1.10882	1.19154	1.03364	1.1463	1.12879	1.03187	1.14634	1.17767	1.13715	1.04248	1.15792	1.04377	17.2349	16.8009	22.8949	1.04737	1.15798	1.1108	1.08279	1.05604	1.09728	1.16805	1.15208	1.19324
O94826	Mitochondrial import receptor subunit TOM70	TOMM70A	no	no	yes	no	no	no	yes	no	no	no	no	no	no	139	1	4.93373	20.1165	19.7709	20.188	19.5822	18.3571	18.5763	1.08335	17.8075	1.07883	19.7782	19.0012	18.6621	20.1678	20.2746	20.9414	19.8531	19.9389	19.9398	18.8101	18.7115	18.5445	20.3937	19.8287	20.0687	21.4993	21.7604	20.9174	23.0916	23.7389	24.6828	22.5606
O94829	Importin-13	IPO13	no	no	no	yes	no	no	no	yes	no	no	no	no	no	18	0	0	16.6536	1.08877	16.2515	16.9346	17.5255	17.8089	18.521	17.5262	20.1909	1.00009	1.08341	1.18761	1.13357	1.03306	1.04093	1.17264	1.1175	1.14803	1.10307	16.8727	20.1123	1.19397	20.9442	1.01054	1.02142	1.14091	1.08001	1.11965	1.09031	1.12931	16.8799
O94830	Phospholipase DDHD2	DDHD2	no	no	no	yes	no	yes	no	no	no	no	no	no	no	20	0	0	18.2448	19.1943	18.7588	19.6036	19.9097	21.3121	17.6627	16.0506	16.4155	16.5425	15.7201	14.3199	1.04774	1.17745	1.06787	1.0209	16.832	18.5116	15.6096	1.0954	16.6752	1.14868	1.0791	1.14549	1.14631	1.11534	1.13734	1.14948	1.05086	1.02243	16.8154
O94832;B0I1T2-2;B0I1T2-3;B0I1T2-4	Unconventional myosin-Id	MYO1D	no	no	no	no	no	no	no	no	no	no	no	no	no	92	0	0	1.18195	15.3724	1.18981	1.12863	1.19833	1.06156	1.13564	1.06448	1.06857	17.8975	17.4993	17.0424	1.03631	1.07164	1.0414	17.2307	19.7665	20.0547	21.6624	21.4906	17.6172	20.5019	20.2242	20.3812	1.07051	1.0115	1.00216	21.5559	21.3122	22.2412	20.7255
O94842-3;O94842-2;O94842;O15405-2;O15405	TOX high mobility group box family member 4	TOX4	no	no	no	no	no	no	no	yes	no	no	no	no	no	92	0	0	1.16649	1.00503	1.13011	1.07664	1.09464	1.07773	1.12071	1.0013	1.16786	1.07185	1.03151	1.09851	1.19021	1.13308	1.0338	1.18615	1.18667	1.19081	1.18161	1.13269	1.16533	1.13501	1.15524	1.19286	1.11929	1.09086	1.03592	1.13148	1.19274	1.09342	1.17693
O94851-6;O94851-4;O94851-2;O94851-5;O94851-3;O94851	Protein-methionine sulfoxide oxidase MICAL2	MICAL2	no	no	no	no	no	no	no	yes	no	no	no	no	no	47	0	0	1.15856	1.0917	1.00236	1.1965	14.3425	1.1591	1.01715	1.10488	1.10751	1.15937	1.03115	1.12138	1.13354	1.17881	1.02488	18.2047	19.8006	19.4239	19.4857	19.6159	19.003	1.07761	1.0882	1.01485	1.19454	1.05749	1.16756	18.0537	17.2094	17.7448	18.3747
O94854;O94854-2	Uncharacterized protein KIAA0754	KIAA0754	no	no	no	no	no	no	no	no	no	no	no	no	no	14	0	0	1.16238	1.06857	1.1973	1.0137	1.05077	1.09105	1.0497	1.15153	1.00669	1.15613	1.03898	1.11884	1.06573	1.15963	1.00219	1.05569	1.15587	16.1245	18.4581	16.0999	18.7704	1.08205	1.14542	1.11481	1.06829	1.01613	1.0026	18.077	19.0096	19.6653	17.0066
O94855;O94855-2	Protein transport protein Sec24D	SEC24D	no	no	no	yes	yes	no	no	no	no	no	no	no	no	109	0	0	21.3034	21.5775	21.3829	21.2564	21.1204	21.9059	22.5462	22.4695	22.3547	23.7248	23.8066	23.5857	16.1801	1.15278	1.04261	1.02074	1.05204	15.9047	1.0806	16.9998	18.917	20.4309	20.8595	20.5223	17.8842	1.15946	17.8364	1.16937	1.18672	1.13437	18.7525
O94856-4;O94856-12;O94856-9;O94856-10;O94856-3;O94856-8;O94856-11;O94856-6;O94856-7;O94856-13;O94856-5;O94856;O94856-2	Neurofascin	NFASC	no	yes	yes	no	no	no	no	no	no	no	yes	yes	yes	3	3	14.4432	1.10655	1.16554	1.154	1.01405	1.16392	1.06921	1.00899	1.17983	1.06739	1.06402	1.0055	1.15869	1.02047	1.04102	1.00977	1.04995	1.04745	1.05583	15.6878	1.1677	14.8108	1.1962	1.19471	1.0853	1.01924	1.09211	1.19226	1.00915	1.12347	1.00059	16.3529
O94864-2;O94864;O94864-4	STAGA complex 65 subunit gamma	SUPT7L	no	no	no	no	no	no	no	yes	no	no	no	no	no	12	0	0	1.19117	1.16038	1.11731	1.09367	1.17563	1.11896	1.06764	1.0014	1.02682	1.01058	1.02082	1.08403	1.06344	1.03142	1.19652	1.12605	1.06507	1.01631	1.08681	1.07966	1.11583	1.01227	1.06364	1.14551	1.07201	1.13394	1.01174	1.08671	1.19928	1.01673	1.02899
O94874;O94874-2;O94874-3	E3 UFM1-protein ligase 1	UFL1	no	no	no	yes	yes	no	no	no	no	no	no	no	no	138	0	0	19.1192	18.8748	19.1321	15.0282	15.8701	16.143	1.06013	1.16552	1.11596	1.05799	1.16115	1.06726	23.5646	22.7407	23.3965	22.5427	21.7493	21.3391	22.6114	22.1692	22.3265	19.8949	19.4441	19.5508	21.0937	21.5806	21.3242	22.2416	22.5205	22.8596	23.3585
O94875-9;O94875-11;O94875;O94875-7	Sorbin and SH3 domain-containing protein 2	SORBS2	no	yes	no	yes	no	no	no	no	no	no	no	no	no	22	0	0	1.05151	1.0928	1.16045	1.03425	1.14214	1.07112	1.00473	1.08615	1.0041	1.11532	1.01341	1.16781	1.03473	1.0329	1.01692	1.0232	1.09807	1.19078	1.06888	1.15631	1.07897	1.19519	1.16509	1.01685	1.09818	19.4015	1.13214	1.16886	1.14379	1.17405	1.0838
O94875-12;O94875-8	Sorbin and SH3 domain-containing protein 2	SORBS2	no	yes	no	yes	no	no	no	no	no	no	no	no	no	22	0	0	16.742	15.5946	15.9751	1.14386	15.6337	15.207	16.2725	14.1236	1.09285	19.3112	19.68	18.9792	17.5815	16.203	16.9779	1.0524	15.74	1.12324	18.225	17.5751	18.8485	17.7955	18.3523	18.0573	23.8648	23.2125	24.1486	21.2045	22.2251	22.1812	20.8969
O94876-2;O94876	Transmembrane and coiled-coil domains protein 1	TMCC1	no	no	yes	no	yes	no	no	no	no	no	yes	no	no	7	2	11.0521	1.17485	1.01804	1.06322	1.09994	1.07481	1.175	1.03183	1.04369	1.09784	1.00249	1.1941	1.08107	19.6562	17.0762	1.10158	1.02329	1.004	1.11457	1.05206	1.05749	1.11361	1.09723	1.11931	1.03628	1.19494	1.02406	1.07733	1.12905	1.0179	1.18325	1.1503
O94880	PHD finger protein 14	PHF14	no	no	no	no	no	no	no	no	no	no	no	no	no	65	0	0	1.15324	1.10124	1.06311	1.17771	1.14742	1.14778	1.06878	1.17525	1.00495	1.02891	1.18479	1.07595	1.01639	1.12719	1.18819	1.17531	1.11123	1.01111	1.18822	1.00796	1.05014	1.07206	1.15976	1.12263	1.03547	1.17343	1.18607	1.17533	1.1387	1.13781	1.0553
O94885;Q9NSI8;Q9NSI8-3	SAM and SH3 domain-containing protein 1	SASH1	no	no	no	no	no	no	no	no	no	no	no	no	no	16	0	0	20.0861	18.9531	19.8171	18.2303	17.3182	18.6658	20.2368	20.1426	19.972	1.13884	14.4288	14.8968	16.842	1.08248	16.1409	1.03663	1.06869	1.07982	17.1341	16.9147	17.1326	1.00767	1.13574	1.19337	17.9295	16.3221	15.8379	1.18769	1.0945	1.02137	17.9427
O94886	CSC1-like protein 1	TMEM63A	no	no	yes	no	no	no	no	no	no	no	yes	yes	yes	27	3	13.2667	18.9383	20.5925	19.3218	1.14577	1.10127	1.09264	1.01503	1.06863	1.17332	1.08128	1.16706	1.18505	22.9119	22.3791	22.9809	18.8853	19.4299	19.6523	23.468	23.4499	23.2882	22.3712	22.7118	22.9854	20.4229	16.7274	20.9906	18.5282	17.8228	18.27	20.6846
O94887;O94887-3;O94887-2	FERM, RhoGEF and pleckstrin domain-containing protein 2	FARP2	no	no	no	no	no	no	no	no	no	no	no	no	no	22	0	0	1.0319	1.01818	1.1188	1.06445	1.15465	1.00236	1.08646	1.10098	1.11363	1.02915	1.05655	1.06952	20.3311	19.4712	20.2255	15.8444	17.4807	18.6515	18.3026	17.8168	18.0234	19.1067	19.1471	19.6596	19.9187	19.3158	19.8214	19.8458	19.9561	19.8313	18.5259
O94888	UBX domain-containing protein 7	UBXN7	no	no	no	no	no	no	no	yes	no	no	no	no	no	103	0	0	17.7028	16.9512	17.8208	1.15898	1.04381	17.0662	1.16725	15.247	15.892	1.03584	1.12224	1.01914	1.19729	1.12146	1.1644	1.00168	1.06506	1.1994	1.18603	1.09681	1.12157	1.0293	1.08848	1.19978	1.04961	1.14062	1.09591	1.19067	1.1804	1.03323	1.15464
O94901-9;O94901-8;O94901;O94901-5;O94901-3;O94901-2;O94901-7	SUN domain-containing protein 1	SUN1	no	no	yes	no	no	no	no	yes	no	no	no	yes	no	83	1	4.1936	1.09095	1.08362	1.1856	1.01196	1.12392	1.08692	1.13318	1.1825	1.08371	1.18682	1.18814	1.06349	1.14374	1.00208	1.12261	1.06151	1.08773	1.15859	1.18057	1.06195	1.13164	1.19204	1.05102	1.1914	1.09319	1.03823	1.16098	1.19324	1.03468	1.17498	16.3228
O94903	Proline synthase co-transcribed bacterial homolog protein	PROSC	no	no	no	no	no	no	no	no	no	no	no	no	no	125	0	0	23.2497	24.5598	24.4184	23.4288	23.0929	23.8803	22.5104	23.8681	23.1294	22.5677	21.829	21.788	1.03036	1.08272	17.3028	1.06515	1.15894	1.03331	1.19469	1.09234	1.17268	1.19438	18.844	18.4734	17.761	19.8672	21.2841	19.8219	1.04407	20.4076	21.7678
O94905;O94905-2;O94905-3	Erlin-2	ERLIN2	no	no	yes	no	yes	no	no	no	no	no	no	no	no	124	1	3.4851	1.0333	17.6349	16.8892	1.09997	1.10613	1.03673	1.03409	1.02627	1.18757	1.06645	1.01441	1.1963	25.6832	25.6457	25.6681	22.6057	23.6289	23.7308	23.8583	23.8469	23.6139	22.3411	22.392	22.6097	24.3589	24.4501	24.675	24.6031	24.9436	25.1896	24.3646
O94906;O94906-2	Pre-mRNA-processing factor 6	PRPF6	no	no	no	no	no	no	no	yes	no	no	no	no	no	124	0	0	1.07679	1.15263	1.19044	1.05861	1.19138	1.02708	1.18057	1.03965	1.01494	1.038	1.12439	1.18394	1.13627	1.05205	1.03812	15.7855	1.14877	1.02919	1.03085	1.01489	13.6846	1.04208	1.02755	1.06952	1.1357	1.02903	1.09709	17.4522	17.8168	1.10455	1.05818
O94910-2;O94910	Latrophilin-1	LPHN1	no	yes	yes	no	no	no	no	no	no	no	yes	no	yes	1	2	8.71769	1.00191	1.18798	1.04349	16.3715	1.1727	1.19	1.18047	1.18951	1.08415	1.05856	1.15834	1.11712	1.0649	1.05846	1.11055	1.19494	1.06165	1.17721	1.16204	1.12803	1.09268	1.03627	1.16078	1.10036	1.02453	1.14985	1.09924	1.10249	1.08242	1.02462	1.07551
O94911-3;O94911;O94911-2	ATP-binding cassette sub-family A member 8	ABCA8	no	yes	yes	no	no	no	no	no	no	no	yes	yes	yes	1	3	15.438	1.16774	1.02902	1.07868	1.09326	1.06763	1.04424	1.11591	1.06251	1.03499	1.01782	1.1922	1.11706	18.9512	18.55	19.0788	1.13943	1.01641	1.04563	19.3796	18.647	18.7949	1.0733	1.17239	1.00715	1.15037	16.3879	17.2053	1.00019	1.19011	1.14468	1.0085
O94913	Pre-mRNA cleavage complex 2 protein Pcf11	PCF11	no	no	no	no	no	no	no	yes	no	no	no	no	no	60	0	0	1.03224	16.493	16.7449	1.16174	1.11279	1.19702	19.3022	1.05966	1.16588	1.15463	14.4978	1.05909	1.14939	1.19105	1.13097	1.00791	1.00154	1.07812	1.18364	1.13813	1.04724	1.17138	1.08983	1.04836	1.17412	1.09492	16.0249	1.11066	1.01515	1.18204	1.19314
O94915	Protein furry homolog-like	FRYL	no	no	no	no	no	no	no	no	no	no	no	no	no	58	0	0	13.979	14.787	1.1871	17.6609	17.0883	18.6193	15.691	14.7823	15.8273	17.7161	17.8308	18.2202	20.6048	19.9082	19.8127	20.8442	19.574	20.0017	18.119	18.335	18.3901	16.3536	16.3155	15.2649	1.05994	1.04517	1.10273	17.645	12.5733	16.1078	12.3873
O94919	Endonuclease domain-containing 1 protein	ENDOD1	no	no	no	no	no	no	no	no	yes	no	no	no	no	90	0	0	19.61	18.8939	20.434	21.7918	21.9827	21.388	19.0957	18.6059	16.2748	15.8936	1.08563	1.08215	22.3037	20.8837	21.0942	22.7876	22.334	22.1979	21.6166	22.4707	21.8269	18.9344	18.8657	18.9127	17.0996	1.11085	17.6578	20.429	20.4225	19.5655	21.7799
O94921-3;O94921-2;O94921;Q96Q40-2	Cyclin-dependent kinase 14	CDK14	no	yes	no	yes	no	no	no	yes	no	no	no	no	no	18	0	0	1.04383	1.05081	1.19041	15.4834	1.1916	1.14284	1.14004	1.17939	1.17287	20.6325	20.9623	19.9284	1.14896	1.0724	1.17592	1.15631	1.10531	1.19743	1.11256	1.08893	1.18387	1.19758	17.8122	17.8039	1.1115	1.03921	1.00923	1.19173	1.03812	1.10428	1.02123
O94923	D-glucuronyl C5-epimerase	GLCE	no	no	yes	no	no	yes	no	no	no	no	no	yes	no	33	1	6.06533	19.3406	19.5887	19.0121	1.19469	1.02199	1.00128	1.08456	1.18023	1.11102	1.09003	1.09407	1.03382	23.8977	23.1775	23.751	1.15714	1.14854	1.00877	16.8359	1.13436	1.08233	1.03267	1.07083	1.19216	21.2378	20.8988	21.8943	1.12405	1.12243	1.11386	18.9144
O94925;O94925-2	Glutaminase kidney isoform, mitochondrial	GLS	no	no	no	yes	no	no	yes	no	no	no	no	no	no	137	0	0	23.4355	23.3919	23.5018	23.3956	23.0155	24.0321	22.0116	21.9416	20.6332	21.6867	20.5093	19.5506	1.19294	1.158	1.06574	1.14107	16.0771	1.16206	17.2877	1.00154	1.17635	1.147	1.05719	1.03374	1.14654	18.1857	17.8312	18.9368	19.2224	19.8074	23.0645
O94925-3	Glutaminase kidney isoform, mitochondrial	GLS	no	no	no	yes	no	no	yes	no	no	no	no	no	no	137	0	0	20.357	20.7389	20.4584	20.7257	21.0939	20.647	19.1433	18.4654	17.6637	18.0817	16.9579	1.19903	1.07092	1.07442	1.06526	1.07559	1.05044	1.02377	1.02166	1.08906	1.09114	1.10263	1.02593	1.19233	1.18788	1.11355	1.13824	17.9282	1.11387	17.8597	19.5906
O94927;O94927-2	HAUS augmin-like complex subunit 5	HAUS5	no	no	no	yes	no	no	no	no	no	no	no	no	no	45	0	0	17.1101	1.1774	1.01582	17.8532	17.1016	18.487	1.09425	1.04265	1.163	1.11784	1.13298	1.02898	1.05719	1.1942	1.15765	15.2099	1.19213	1.07589	1.0469	1.13933	1.13304	1.18978	1.1971	1.19044	1.11274	1.17419	1.01125	16.8305	1.09918	1.16183	1.12374
O94929;O94929-4	Actin-binding LIM protein 3	ABLIM3	no	no	no	yes	no	no	no	no	no	no	no	no	no	10	0	0	1.02605	1.10829	1.07275	1.17768	1.00335	1.03183	1.14069	1.01988	1.04549	1.03151	1.04664	1.03644	16.9628	17.4849	17.6177	1.02367	16.2392	17.6501	15.9504	16.4752	15.7994	1.16869	1.04035	1.15635	19.7697	19.4987	18.2061	17.4336	18.3891	20.4686	17.0437
O94952-1;O94952	F-box only protein 21	FBXO21	no	no	no	no	no	no	no	no	no	no	no	no	no	19	0	0	1.12174	16.4748	1.17116	18.2966	17.9691	18.3221	16.9719	16.9021	17.2224	1.11369	16.4867	1.16905	1.1696	1.18397	1.02894	1.15919	1.1911	15.1463	1.09371	1.06473	1.00138	1.08753	1.05812	1.15345	1.06016	1.02621	1.14344	1.18966	1.08662	1.03332	1.02737
O94955	Rho-related BTB domain-containing protein 3	RHOBTB3	no	no	no	no	no	yes	no	no	no	no	no	no	no	18	0	0	17.8891	18.6508	19.5068	1.19362	1.01089	16.4099	15.5654	14.5428	17.7962	1.07324	1.10577	1.01945	22.3267	21.4587	22.4436	22.0363	22.198	22.3301	22.9042	23.1245	23.107	21.2037	21.5599	21.4631	21.9311	22.0324	21.9485	22.7228	22.0519	22.9209	21.7087
O94964-2;O94964;O94964-4;O94964-3	Protein SOGA1;N-terminal form;C-terminal 80 kDa form	SOGA1	no	no	no	no	no	no	no	no	yes	no	no	no	no	36	0	0	1.0851	1.09407	1.09055	1.03278	1.09433	13.878	1.14688	1.10949	1.01115	1.01703	1.05128	1.08339	19.4092	18.6701	19.3302	20.8271	19.863	19.7092	20.7832	20.689	20.7973	17.7171	17.991	18.137	16.8046	1.08471	15.8269	21.0244	17.171	18.3114	19.5585
O94966-7;O94966-6;O94966-5;O94966-3;O94966;O94966-4;O94966-2	Ubiquitin carboxyl-terminal hydrolase 19	USP19	no	no	yes	no	yes	no	no	no	no	no	yes	no	no	75	2	9.25601	15.2945	16.5264	15.3148	20.0547	20.1294	20.5506	17.8398	16.7096	16.9372	14.4732	14.1846	14.9922	1.16485	1.06504	1.14839	15.3155	15.0473	15.2832	1.00447	1.17508	1.1823	1.0205	1.09113	1.04254	1.18832	1.14639	1.17099	17.1472	16.9141	17.8826	16.6223
O94967-2;O94967;O94967-3;O94967-4	WD repeat-containing protein 47	WDR47	no	no	no	yes	no	no	no	no	no	no	no	no	no	23	0	0	15.9058	17.3989	17.9843	15.4451	17.0111	18.1631	15.7942	17.1461	17.331	1.05247	1.12492	1.17194	15.7135	1.13748	16.5854	1.11785	1.03541	16.5352	1.15349	16.8921	16.9392	1.09696	1.05355	1.17222	1.14346	1.11663	1.11361	15.7844	1.17946	1.14222	1.1546
O94973	AP-2 complex subunit alpha-2	AP2A2	no	yes	no	no	no	no	no	no	no	no	no	no	no	139	0	0	18.1539	18.5344	18.4711	17.6011	18.9329	19.314	20.5532	19.9917	20.7356	19.9386	20.0391	20.1236	25.1989	23.8567	24.7132	22.8821	23.1542	22.8275	24.7081	24.89	24.44	22.4326	22.3659	22.8045	22.6451	21.6811	21.797	21.6269	20.9001	22.0264	22.5521
O94979;O94979-3;O94979-9;O94979-2;O94979-8;O94979-4;O94979-6;O94979-10;O94979-7;O94979-5	Protein transport protein Sec31A	SEC31A	no	no	no	yes	yes	no	no	no	no	no	no	no	no	130	0	0	23.5157	23.8777	23.3933	22.4029	22.8527	23.4325	23.8241	23.2392	23.4821	24.4725	24.218	24.3745	25.0215	24.4255	24.5639	23.9335	23.9414	24.1133	23.0663	22.6443	22.3089	24.2774	24.1714	24.4589	20.972	20.702	20.5861	19.0746	18.2683	19.6222	21.8963
O94991;O94991-2	SLIT and NTRK-like protein 5	SLITRK5	no	no	yes	no	no	no	no	no	no	no	yes	no	yes	1	3	20.1758	1.13188	1.03918	1.17434	1.1061	1.02457	1.18637	1.19777	1.18449	1.19355	1.13494	1.17867	1.01036	1.18558	1.16618	1.01737	16.7065	1.08751	15.2627	1.18269	1.18514	1.0883	1.05522	1.09829	1.18969	1.16924	1.04391	1.12473	16.8137	1.00238	1.12089	1.07586
O94992	Protein HEXIM1	HEXIM1	no	no	no	yes	no	no	no	yes	no	no	no	no	no	83	0	0	20.101	20.8413	20.8554	18.0916	1.04011	19.8876	1.15016	1.08567	1.14805	1.19097	1.03855	1.01308	1.00466	1.04653	1.19763	1.11243	1.1011	1.0823	1.06053	1.19496	1.05405	1.10243	1.08956	1.08201	1.12322	1.1138	1.05474	1.08319	1.14893	1.16989	1.14904
O95049-5;O95049;O95049-4;O95049-3	Tight junction protein ZO-3	TJP3	no	yes	no	no	no	no	no	no	no	no	no	no	no	42	0	0	1.1305	1.02411	1.16777	1.10044	1.0996	1.05651	1.0216	1.17898	1.03537	17.5397	17.8465	17.1992	1.10684	1.07796	1.19052	1.01462	1.08468	1.13269	1.08141	1.00098	1.06848	17.1535	1.04097	1.05726	1.02163	1.1446	1.11801	1.17098	1.12012	1.0843	1.15549
O95059	Ribonuclease P protein subunit p14	RPP14	no	no	no	no	no	no	no	yes	no	no	no	no	no	40	0	0	1.14589	1.01834	1.02732	1.03463	1.02907	1.18273	1.12861	1.09316	1.08571	1.19451	1.19998	1.13562	1.03098	1.03117	1.0231	1.07392	18.7501	1.14508	1.0822	1.10686	1.17428	1.1019	1.19564	1.13766	1.10954	1.07054	1.17294	1.10637	1.12139	1.17085	1.00296
O95069;O95069-2;O95069-3	Potassium channel subfamily K member 2	KCNK2	no	yes	yes	no	yes	no	no	no	no	yes	yes	no	no	0	2	11.3789	1.01429	1.11723	1.17391	1.17989	1.155	1.06457	1.10585	1.10326	1.02229	1.13913	1.12284	1.08282	1.16201	1.03504	1.1016	1.12218	1.0165	1.04664	19.9211	19.0633	19.4254	1.12384	1.17744	1.13586	1.11884	1.19696	1.08419	1.0963	1.02323	1.13655	1.08565
O95070	Protein YIF1A	YIF1A	no	no	yes	no	yes	yes	no	no	no	no	yes	no	no	63	2	8.56477	21.3828	20.9751	20.5733	1.02534	1.00341	1.17846	1.12331	1.11514	1.16625	1.11419	1.07521	1.16678	23.0596	22.0049	22.537	22.6191	23.9211	23.7834	22.8442	22.8344	23.0981	24.3511	24.4235	24.3174	21.0191	20.3752	19.8215	21.2069	20.7934	1.14253	21.9338
O95071-2;O95071	E3 ubiquitin-protein ligase UBR5	UBR5	no	no	no	no	no	no	no	yes	no	no	no	no	no	92	0	0	1.1651	1.01101	1.10274	1.0836	1.00727	1.13937	1.03491	1.10653	1.19689	1.11744	1.02489	1.13689	1.00586	1.0712	1.01221	1.15394	1.11872	1.19562	1.16202	1.04162	1.11949	1.14916	1.13033	1.17942	1.15807	1.16816	1.06676	1.08176	1.04044	1.07644	1.0478
O95081;O95081-2	Arf-GAP domain and FG repeat-containing protein 2	AGFG2	no	no	no	no	no	no	no	no	no	no	no	no	no	23	0	0	21.4707	21.8404	21.9797	20.5968	21.0967	21.1101	19.2016	20.5546	20.1572	20.7539	21.1993	21.2504	1.07182	1.03899	1.17003	1.06586	1.00356	1.04302	1.15903	1.02124	1.06912	17.1495	1.02265	1.09697	19.799	1.11201	18.1365	1.12508	1.12453	1.09761	1.03666
O95084;O95084-2	Serine protease 23	PRSS23	no	no	no	no	no	no	no	no	yes	no	no	yes	no	20	0	0	15.9159	1.09515	1.16524	1.04666	1.05912	1.04384	1.01281	1.08884	1.01257	1.19878	1.08689	1.19867	20.634	18.4154	19.9214	20.2336	21.7327	21.7446	20.4866	18.4112	20.197	17.9582	17.7279	17.5353	22.2796	22.5608	23.0435	23.2503	23.4743	23.495	20.5715
O95104;O95104-2;O95104-3	Splicing factor, arginine/serine-rich 15	SCAF4	no	no	no	no	no	no	no	yes	no	no	no	no	no	114	0	0	1.12343	1.13999	1.1108	1.01298	1.10386	1.1535	1.05697	1.02077	1.10308	1.11771	1.17996	1.16622	16.8501	1.07116	17.611	1.09601	1.18918	1.13471	1.15072	1.1777	1.00272	1.13531	1.19268	1.10226	1.06994	1.18143	1.14098	1.14785	1.10959	1.07672	1.05585
O95139;O95139-2	NADH dehydrogenase [ubiquinone] 1 beta subcomplex subunit 6	NDUFB6	no	no	yes	no	no	no	yes	no	no	no	no	no	no	92	1	7.1335	1.07132	1.19586	1.03653	1.13027	1.07525	1.0512	1.1791	1.14813	1.00277	1.19461	1.19854	21.657	1.15643	1.14015	1.14082	1.10185	1.1084	1.09376	1.11808	1.19585	1.17592	1.08934	1.17182	1.14771	18.1224	1.13096	1.15929	19.9396	21.815	23.0091	19.0272
O95140;O95140-2	Mitofusin-2	MFN2	no	no	yes	no	no	no	yes	no	no	no	no	no	no	84	1	4.17056	1.1581	17.685	17.4417	1.07161	1.0225	1.02598	1.11385	1.00961	1.02681	1.15393	1.12486	1.09969	16.0984	1.04346	16.9974	18.0583	17.7401	1.09716	1.06282	19.4451	16.8678	1.1415	1.17759	1.01313	16.6041	1.13093	16.5735	18.5659	16.262	16.9928	20.7319
O95147	Dual specificity protein phosphatase 14	DUSP14	no	no	no	no	no	no	no	no	no	no	no	no	no	3	0	0	1.15409	1.1625	18.1143	1.10425	1.01113	1.19995	1.06027	1.12612	1.14955	1.13311	1.00225	1.0567	1.01164	1.10786	1.13177	1.15056	1.06034	1.03319	1.07513	17.3892	1.0299	17.6142	16.3357	15.9942	1.0123	1.14549	1.15248	1.09078	1.08496	1.15932	1.05376
O95149	Snurportin-1	SNUPN	no	no	no	yes	no	no	no	yes	no	no	no	no	no	29	0	0	1.13993	16.596	16.7944	18.5285	17.1116	18.6858	1.06616	1.04046	1.16708	1.09343	1.01738	1.03495	1.19788	1.07288	1.06822	1.13344	1.00048	1.18144	1.00604	1.19547	1.00493	1.00675	1.16324	1.05235	1.01395	1.07767	1.17683	1.05774	1.10031	1.03276	1.12543
O95155-2;O95155;O95155-4;O95155-3	Ubiquitin conjugation factor E4 B	UBE4B	no	no	no	yes	no	no	no	yes	no	no	no	no	no	93	0	0	17.717	18.271	16.2998	18.9071	19.5169	19.3131	18.74	18.3438	18.608	16.7393	17.0242	17.1634	1.11157	1.00215	1.01337	1.139	15.9816	1.19012	1.19359	1.07154	13.6488	1.06293	1.14265	1.18665	15.9059	1.19787	1.13876	14.0864	1.14142	14.9477	16.332
O95159	Zinc finger protein-like 1	ZFPL1	no	no	yes	no	no	yes	no	no	no	no	yes	no	no	100	2	7.58219	18.2242	20.3761	19.4315	1.11244	1.11688	1.00646	1.12901	1.11228	1.0618	18.1577	18.1632	16.4621	21.8754	21.0707	22.0659	18.8482	19.7245	20.47	21.9881	21.5457	22.35	22.7867	22.3865	22.6936	20.6816	20.3118	22.4653	18.6513	21.2475	21.3971	22.8021
O95163	Elongator complex protein 1	IKBKAP	no	no	no	yes	no	no	no	yes	no	no	no	no	no	107	0	0	18.3916	17.6605	17.8275	21.5919	20.9332	21.8025	19.9483	19.2859	19.6748	1.00766	17.0075	15.5806	21.9502	21.6266	21.8805	23.3587	22.606	22.924	21.6378	21.373	21.1848	16.4649	15.0445	14.5584	18.97	18.1815	18.5282	23.3619	21.7125	22.0789	20.9701
O95164	Ubiquitin-like protein 3	UBL3	no	yes	no	no	no	no	no	no	no	no	no	no	no	33	0	0	1.1777	1.11799	1.10443	1.14948	1.00057	1.1962	1.0969	1.11735	1.17973	1.1245	1.07096	1.11525	21.632	19.4064	21.2333	22.8321	21.7547	22.3735	22.9069	22.084	21.27	24.3399	24.3187	24.9129	1.00917	20.5473	19.4717	22.0458	20.7971	22.2141	18.97
O95166	Gamma-aminobutyric acid receptor-associated protein	GABARAP	no	no	no	yes	no	yes	no	no	no	no	no	no	no	47	0	0	20.6132	20.7447	22.551	22.4901	19.9175	23.2782	22.0376	21.4833	21.8713	21.2793	1.00675	1.15555	19.8938	23.0325	22.5302	25.7237	25.1338	25.1557	25.1694	24.9476	24.8096	25.0042	25.3008	25.4674	1.09336	1.13551	1.10517	25.9673	25.0007	26.1437	24.7584
O95167	NADH dehydrogenase [ubiquinone] 1 alpha subcomplex subunit 3	NDUFA3	no	no	yes	no	no	no	yes	no	no	no	no	no	no	39	1	6.69686	20.2006	1.15311	20.9756	1.07571	1.00976	1.0652	1.10625	1.14675	1.04181	1.02482	1.08188	1.08202	1.1353	1.14715	20.5729	1.15626	1.04352	1.04171	1.02591	1.04183	1.14504	1.05075	1.13277	1.06377	1.09335	20.9769	21.3878	22.3582	22.7445	21.6349	1.08791
O95168;O95168-2	NADH dehydrogenase [ubiquinone] 1 beta subcomplex subunit 4	NDUFB4	no	no	yes	no	no	no	yes	no	no	no	no	no	no	115	1	5.79112	1.08182	1.16597	1.0178	1.18414	1.16539	1.15056	1.10459	1.06709	1.03902	1.09654	1.09147	1.00051	21.0253	20.4734	20.2791	1.19329	1.0681	19.3198	1.03295	1.10139	1.19215	20.6043	20.5164	1.05879	21.318	21.7087	21.7984	23.3899	23.9981	24.2907	21.7563
O95169-3;O95169;O95169-2	NADH dehydrogenase [ubiquinone] 1 beta subcomplex subunit 8, mitochondrial	NDUFB8	no	no	yes	no	no	no	yes	no	no	no	no	no	no	81	1	6.89152	1.14707	1.11251	1.01459	1.03555	1.1255	1.02372	1.12682	1.10893	1.19003	1.16113	1.19693	1.12396	1.112	18.7438	1.13056	1.07927	1.11921	1.13732	1.15514	1.16053	1.118	1.08153	1.02356	1.11012	1.03326	1.06581	1.16068	1.12477	1.07012	23.5834	20.0227
O95171-2;O95171-3;O95171	Sciellin	SCEL	no	no	no	yes	no	no	no	no	no	no	no	no	no	18	0	0	1.05015	1.1566	1.03029	1.14415	1.11499	1.08083	1.01254	1.19945	1.11515	15.6013	17.4077	16.7792	1.1725	1.10335	1.16357	1.06025	1.05265	1.04158	1.07732	1.06612	1.03166	1.02278	1.19848	1.15585	1.0978	1.11463	1.07842	16.8226	17.0011	17.1055	1.07224
O95178	NADH dehydrogenase [ubiquinone] 1 beta subcomplex subunit 2, mitochondrial	NDUFB2	no	no	no	no	no	no	yes	no	no	no	no	no	no	4	0	0	1.14023	1.01408	1.04497	1.16598	1.04384	1.19673	1.0839	1.01026	1.09127	1.01602	1.09376	1.19115	1.09394	1.14769	1.13926	1.00727	1.07686	1.16769	1.09872	1.08178	1.01541	1.01108	1.1111	1.07662	1.0184	1.13919	1.04652	1.10441	1.07305	1.04207	1.07033
O95182	NADH dehydrogenase [ubiquinone] 1 alpha subcomplex subunit 7	NDUFA7	no	no	no	no	no	no	yes	no	no	no	no	no	no	88	0	0	1.04923	1.15947	1.0569	1.10451	1.00611	1.07043	1.074	1.16691	1.01952	1.1486	1.19054	1.08131	1.08027	1.06041	1.02456	1.02359	1.09966	1.02004	1.1954	1.13918	1.15577	1.19994	1.10887	1.07989	1.023	1.14177	1.02556	21.4818	23.5592	24.9399	1.16943
O95183	Vesicle-associated membrane protein 5	VAMP5	no	yes	yes	no	no	yes	no	no	no	yes	yes	yes	no	16	2	12.3861	23.4714	21.7145	22.503	1.13939	1.1764	1.03362	1.02882	1.15557	1.1758	1.1141	1.02548	1.0341	23.2525	22.6955	21.7764	22.6376	19.8149	20.0973	20.9907	20.9473	21.2447	24.3912	24.3382	24.4014	23.7736	22.9747	22.5888	20.0595	22.8616	23.9592	18.7609
O95196-2;O95196-3;O95196	Chondroitin sulfate proteoglycan 5	CSPG5	no	yes	yes	no	yes	yes	no	no	no	yes	yes	yes	yes	0	3	17.5637	1.06367	1.19774	1.11766	1.02215	1.18118	1.144	21.5004	1.17066	1.16492	1.08603	1.0002	1.0255	1.10425	1.00291	1.0391	1.07098	1.13869	1.12677	19.0255	18.0002	19.8987	1.0207	1.08895	1.18767	1.1011	1.13852	1.19654	1.01955	1.03474	1.1501	1.19506
O95197-7;O95197-2;O95197;O95197-4	Reticulon-3	RTN3	no	no	yes	no	yes	yes	no	no	no	no	no	no	no	129	0	0	22.0859	21.923	21.7423	21.2109	20.3648	21.6835	18.7194	19.2969	17.676	16.8894	16.424	1.1905	17.8487	17.6737	18.7784	21.2767	20.7306	21.4026	21.6071	21.9601	21.6572	1.02422	19.014	19.326	18.8782	19.0872	18.7564	20.5365	16.8712	20.6489	20.8503
O95202;O95202-2;O95202-3	LETM1 and EF-hand domain-containing protein 1, mitochondrial	LETM1	no	no	yes	no	no	no	yes	no	no	no	yes	no	no	140	2	9.86905	22.1594	24.7324	22.4486	17.1635	16.1417	16.3022	1.12392	1.17038	1.18907	14.6472	13.5979	13.7171	18.3424	19.4469	18.5786	18.48	18.8215	19.1668	1.04837	1.03636	1.09701	15.5284	1.0666	1.14037	19.7333	19.6822	17.9596	22.7396	23.839	23.9621	21.5201
O95208-2;O95208;O95208-3;O95208-5	Epsin-2	EPN2	no	no	no	yes	no	no	no	no	no	no	no	no	no	52	0	0	1.13433	1.16051	1.04264	17.3865	1.00616	18.6832	1.17044	1.11348	1.06103	1.13768	1.00933	1.02823	19.626	20.3975	20.3998	1.19272	1.10181	17.6267	1.01456	1.08753	1.14437	17.1627	17.4776	1.11365	20.9886	20.3864	21.4312	19.3945	20.0371	21.6945	17.6888
O95210	Starch-binding domain-containing protein 1	STBD1	no	no	yes	no	yes	no	no	no	no	no	no	no	no	24	1	7.20215	18.7248	18.4286	18.7727	1.06369	1.1217	1.16777	1.10885	1.15628	1.12161	1.11069	1.08469	1.0058	28.1368	28.2677	28.4187	25.0135	24.5051	25.4945	23.0954	23.1317	22.9185	24.5783	24.3986	24.4648	22.9255	22.5653	22.4607	22.261	22.2887	22.2904	21.6226
O95218-2;O95218	Zinc finger Ran-binding domain-containing protein 2	ZRANB2	no	no	no	no	no	no	no	yes	no	no	no	no	no	82	0	0	17.1975	1.18986	1.02285	18.6047	19.1817	20.1729	17.9108	1.01082	1.16382	1.07096	1.11891	1.14657	21.878	21.1145	21.3885	19.5939	17.8497	18.9748	1.02249	1.18538	1.01609	1.12407	1.01082	1.13717	19.1061	1.13879	19.1472	18.397	1.08321	1.00278	1.19203
O95219;O95219-2	Sorting nexin-4	SNX4	no	no	no	no	no	no	no	no	no	no	no	no	no	78	0	0	20.4929	19.6366	19.6408	21.2574	21.6534	21.9771	22.2407	21.91	21.8413	20.562	20.9061	20.6528	15.658	15.6351	15.99	16.727	16.3274	1.03784	19.8844	20.2095	20.7808	18.6818	18.9731	18.113	20.0579	18.8968	22.6042	18.281	17.9216	19.0165	20.1858
O95229-2;O95229	ZW10 interactor	ZWINT	no	no	no	no	no	no	no	yes	no	no	no	no	no	40	0	0	1.15899	1.15913	1.0873	1.09344	18.8968	18.3226	1.1903	1.12192	1.08844	16.7258	1.07482	17.0155	1.1678	1.16205	1.03376	1.18152	1.1737	1.17814	1.14865	1.10884	19.9124	1.12039	1.1851	1.06869	1.04527	1.06092	1.05035	1.06875	1.04561	1.17765	1.1925
O95232;O95232-2	Luc7-like protein 3	LUC7L3	no	no	no	no	no	no	no	yes	no	no	no	no	no	138	0	0	16.9777	17.0836	17.2623	17.7929	18.6689	16.0152	15.2498	1.01755	18.5587	1.01493	17.4079	15.3848	23.0227	22.8718	22.7406	21.6751	20.7553	20.5316	18.5431	16.9101	17.9723	18.0105	17.8147	17.45	21.9798	21.9968	21.2273	20.6865	18.1952	18.7257	17.165
O95235-2;O95235	Kinesin-like protein KIF20A	KIF20A	no	no	no	yes	no	yes	no	no	no	yes	no	no	no	66	0	0	1.04041	1.07828	1.03079	1.13329	1.05445	1.01128	1.15666	1.04512	1.02164	1.00255	1.06065	1.14255	13.9117	1.06738	17.3706	1.00592	1.03428	1.13437	14.4398	1.00889	1.12451	1.10321	1.0651	1.18453	1.12626	1.00609	15.2603	19.8062	17.14	17.8015	15.6852
O95236-2;O95236;O95236-3	Apolipoprotein L3	APOL3	no	no	no	yes	no	no	no	no	no	no	no	no	no	1	0	0	16.6497	1.07929	1.08826	1.01115	1.12358	1.14562	1.06322	1.18776	1.08553	1.11083	1.10514	1.08645	1.00138	16.6632	1.17367	1.18157	1.00482	1.04228	1.02009	1.08579	1.02448	1.13927	1.00908	1.07705	1.03394	1.01705	1.08071	1.05532	1.02364	1.07984	1.11141
O95239;O95239-2	Chromosome-associated kinesin KIF4A	KIF4A	no	no	no	yes	no	no	no	yes	no	no	no	no	no	118	0	0	1.06688	1.03472	17.373	1.19169	1.11781	1.1512	1.0031	1.05283	1.10711	1.08594	1.12818	1.10423	17.1601	15.5663	16.4123	19.8359	14.3045	15.2185	16.5424	1.07305	14.8254	1.12131	1.06639	1.06189	17.8013	18.4258	1.04039	23.0576	20.3444	20.8116	18.1605
O95248-4;O95248	Myotubularin-related protein 5	SBF1	no	no	no	no	no	no	no	yes	no	no	no	no	no	55	0	0	1.12595	1.05206	1.08893	1.12685	1.12007	14.5151	1.05038	1.06161	1.10483	1.13737	1.04072	1.16925	21.0081	19.8274	20.5169	19.8889	20.5853	20.576	20.1677	19.6281	19.9866	15.654	15.3655	16.9326	17.8226	18.0359	18.0158	20.3256	19.7337	20.6332	18.2483
O95249;O95249-2	Golgi SNAP receptor complex member 1	GOSR1	no	no	yes	no	no	yes	no	no	no	no	no	no	no	120	1	2.93205	22.602	21.7833	21.4243	1.05275	1.1142	1.06692	1.13528	1.19637	1.00451	1.08018	1.07073	1.13143	21.992	20.822	22.0958	22.4085	21.7643	22.1196	21.4218	22.0625	22.2924	23.6677	23.5839	23.7515	20.6932	20.8499	20.3114	20.9649	21.2932	22.3635	22.6042
O95251-2;O95251-4;O95251;O95251-3;O95251-5	Histone acetyltransferase KAT7	KAT7	no	no	no	no	no	no	no	yes	no	no	no	no	no	75	0	0	1.08866	1.16967	16.1135	1.03694	1.03112	1.02699	1.10442	1.10655	1.17858	1.08018	1.19592	1.08211	1.08189	1.06343	1.05401	1.14332	1.09688	1.05282	1.03162	1.14946	1.08109	1.17247	1.09319	1.04493	1.01019	1.16795	1.18773	1.06999	1.0623	1.00065	1.181
O95260-2;O95260	Arginyl-tRNA--protein transferase 1	ATE1	no	no	no	yes	no	no	no	yes	no	no	no	no	no	44	0	0	18.446	18.977	19.126	20.1342	20.8422	20.6448	18.4368	16.5873	18.0595	19.4495	20.1017	19.621	1.03484	1.05953	1.11064	1.00238	1.09147	1.18371	1.18483	1.07524	1.19696	1.04805	1.0839	1.03177	1.06323	1.03782	1.17302	1.10905	1.17657	17.0536	16.5441
O95273;O95273-2;O95273-3;O95273-4	Cyclin-D1-binding protein 1	CCNDBP1	no	no	no	yes	no	no	no	yes	no	no	no	no	no	16	0	0	20.6403	20.7494	20.6163	18.9526	1.19202	1.11926	19.6615	20.2368	19.4973	20.816	19.3544	20.1652	17.9331	1.15681	1.02947	1.06707	1.13756	1.02055	17.4783	17.0034	16.8598	1.00253	1.04781	1.07484	1.05411	18.9763	19.824	1.12618	1.03563	1.04771	20.0349
O95278;O95278-2;O95278-7;O95278-8;O95278-3;O95278-6;O95278-5	Laforin	EPM2A	no	yes	no	yes	yes	no	no	yes	no	no	no	no	no	0	0	0	1.14454	1.02704	1.01121	1.09439	1.14182	1.03454	1.16727	1.17007	1.17766	1.07834	1.19372	1.13729	21.3621	21.769	22.9039	22.0855	23.3183	23.7017	22.1651	21.953	21.9129	18.2524	18.8779	19.4355	1.06674	1.08928	1.11193	1.12817	1.00774	1.06605	1.04846
O95292	Vesicle-associated membrane protein-associated protein B/C	VAPB	no	no	yes	no	yes	no	no	no	no	no	yes	no	no	139	2	6.53389	22.1522	21.9634	21.4551	1.14821	1.10343	16.5948	18.0945	17.9167	1.19269	18.1569	1.02155	18.4226	24.8656	24.0623	25.2417	21.7157	23.3639	22.5978	22.1548	21.4145	20.9159	23.4948	23.5331	23.4519	25.2063	23.5071	25.3286	24.1053	24.4593	23.7619	23.8585
O95295	SNARE-associated protein Snapin	SNAPIN	no	no	no	yes	no	yes	no	no	no	no	no	no	no	109	0	0	21.8359	23.6052	22.43	22.1176	21.5226	22.6537	22.2666	22.9277	22.7858	21.8478	19.8367	22.2899	20.4251	21.078	21.3042	22.3154	22.2291	22.4531	22.6023	22.8536	23.1619	19.1761	20.5844	21.0246	21.3974	20.7109	20.5092	20.96	21.9616	21.8667	21.3558
O95297-2;O95297;O95297-4;O95297-5	Myelin protein zero-like protein 1	MPZL1	no	no	yes	no	no	no	no	no	no	yes	yes	yes	yes	75	3	17.6497	18.7073	19.2361	19.8683	1.08929	1.16464	1.07846	18.3369	18.5018	1.19604	1.12711	1.02724	1.17148	19.6295	1.02851	18.7658	23.1124	22.7127	22.9947	23.4283	24.9214	24.6185	22.8438	23.4208	24.0789	1.04479	1.16923	1.06951	23.0018	23.2568	23.3206	23.2467
O95298;O95298-2;E9PQ53;O95298-3	NADH dehydrogenase [ubiquinone] 1 subunit C2;NADH dehydrogenase [ubiquinone] 1 subunit C2, isoform 2	NDUFC2;NDUFC2-KCTD14	no	no	yes	no	no	no	yes	no	no	no	no	no	no	78	1	7.15223	1.1844	1.12028	1.16606	1.0856	1.03311	1.13589	1.12422	1.16657	1.06091	1.17156	1.10538	1.05909	18.8129	1.04465	1.08196	1.11299	1.02191	1.06533	1.116	1.06909	1.02333	1.02239	1.14858	1.1928	1.02107	1.00475	1.13554	1.16966	22.9263	23.4406	1.06007
O95299;O95299-2	NADH dehydrogenase [ubiquinone] 1 alpha subcomplex subunit 10, mitochondrial	NDUFA10	no	no	no	no	no	no	yes	no	no	no	no	no	no	125	0	0	1.16537	15.9811	1.0792	1.08736	1.19881	1.19706	1.07029	1.04604	1.13536	1.08928	1.14083	1.1022	1.11499	18.3824	17.0772	1.14333	1.13464	1.155	1.0443	1.06984	1.05927	18.3982	18.7575	16.8753	1.01104	17.9819	17.4841	21.0027	21.9888	22.3204	20.6986
O95302;O95302-3;O95302-2;Q75LS8	Peptidyl-prolyl cis-trans isomerase FKBP9	FKBP9	no	no	no	no	yes	no	no	no	no	no	no	yes	no	114	0	0	22.3541	22.0644	21.9054	23.3699	23.2895	23.7569	25.0031	24.5376	24.9236	22.992	22.9595	22.8553	1.02445	1.11157	1.0954	1.14622	17.7896	18.8025	22.5263	21.3056	22.3371	17.3319	19.4644	20.0063	1.09579	1.11672	1.1885	1.04205	19.7768	19.4854	24.6438
O95336	6-phosphogluconolactonase	PGLS	no	no	no	yes	no	no	no	no	no	no	no	no	no	137	0	0	25.4003	25.6192	25.9486	25.8094	25.7987	25.5279	26.3101	26.5617	26.4839	26.0041	25.3464	26.1071	20.8798	20.5558	20.528	20.3893	21.4083	18.1763	23.4245	23.4713	23.9879	21.5942	21.4823	21.5414	21.6005	22.9047	21.9294	22.2054	21.9668	22.3898	24.7232
O95340;O95340-2	Bifunctional 3-phosphoadenosine 5-phosphosulfate synthase 2;Sulfate adenylyltransferase;Adenylyl-sulfate kinase	PAPSS2	no	no	no	no	no	no	no	no	no	no	no	no	no	88	0	0	25.8488	25.8121	25.9931	26.4463	25.9646	26.0715	26.1606	25.9287	26	26.9806	26.8764	26.9541	24.1372	23.5295	23.6814	22.2389	22.2312	22.0465	24.2747	24.4778	24.5487	24.2267	24.4118	24.8573	24.0087	23.6548	23.9282	23.3774	22.5845	23.0898	25.4406
O95342	Bile salt export pump	ABCB11	no	no	yes	no	no	no	no	no	no	no	yes	no	yes	8	3	16.63	1.13738	1.05636	1.11797	1.06414	1.05105	1.04514	1.0507	1.1563	1.09348	1.00537	1.09401	1.01301	1.02727	1.16099	1.12587	17.2912	16.5167	17.6165	1.07515	1.04391	14.3702	18.9493	19.0905	19.3351	1.01613	1.16391	1.14311	1.17787	17.2221	17.1454	1.01178
O95347;O95347-2	Structural maintenance of chromosomes protein 2	SMC2	no	no	no	yes	no	no	no	yes	no	no	no	no	no	136	0	0	1.12949	14.7949	1.17849	21.7479	21.7121	21.9081	18.9953	17.4056	18.8344	15.0696	16.529	17.294	18.3203	16.2593	17.637	23.5504	22.5766	22.6032	21.0317	20.1915	19.7437	14.6332	14.3088	15.7719	1.11482	1.0763	1.11019	24.6007	22.502	22.6607	21.2747
O95352;O95352-2;O95352-3	Ubiquitin-like modifier-activating enzyme ATG7	ATG7	no	no	no	yes	no	no	no	no	no	no	no	no	no	83	0	0	1.14538	15.424	1.00902	17.6831	18.707	19.6998	14.6486	17.3805	17.5808	17.9609	1.18585	1.13853	1.11936	1.18309	1.0551	1.08702	1.12923	1.02488	1.19538	1.19063	1.09257	1.01757	1.07428	1.07606	1.08456	1.1762	1.18628	14.7798	1.18654	1.13185	16.8904
O95359-2;O95359-3;O95359-6;O95359-1;O95359-5;O95359	Transforming acidic coiled-coil-containing protein 2	TACC2	no	no	no	yes	no	no	no	yes	no	no	no	no	no	45	0	0	1.04527	16.7617	14.8272	16.2942	16.7963	18.8558	1.04315	19.701	18.872	19.5243	19.6058	19.9051	17.5151	1.04215	1.00864	16.2559	16.0108	1.16782	18.9899	19.32	19.3117	19.1026	20.263	21.3431	1.19925	1.16082	1.01116	21.3828	16.5796	17.7538	20.2386
O95361;O95361-2;Q309B1	Tripartite motif-containing protein 16	TRIM16	no	no	no	yes	no	no	no	no	no	no	no	no	no	69	0	0	19.1176	1.13631	16.6477	21.2838	20.4667	21.4098	21.9141	21.1287	21.0997	1.10881	1.14606	1.08591	1.08183	1.01782	1.16931	1.01425	1.11815	1.19274	1.13272	1.13996	1.05941	1.16681	1.14937	1.1187	1.0922	1.06932	1.00628	15.8412	1.12008	1.19183	18.5574
O95363	Phenylalanine--tRNA ligase, mitochondrial	FARS2	no	no	no	no	no	no	yes	no	no	no	no	no	no	30	0	0	16.4477	16.451	1.10509	16.9523	18.1666	17.828	1.08414	1.02423	16.8776	1.01929	15.7354	1.13371	1.04314	1.09082	1.09153	1.02043	1.18697	1.09043	1.01057	1.0281	1.08818	1.06259	1.08188	1.08904	1.12302	1.09505	1.02862	1.15244	1.19572	1.04815	1.01289
O95365	Zinc finger and BTB domain-containing protein 7A	ZBTB7A	no	no	no	no	no	no	no	yes	no	no	no	no	no	35	0	0	1.1167	1.1486	1.14214	1.11383	1.10063	1.08558	1.02056	1.13929	1.073	1.10813	1.05885	1.18643	1.13394	1.00264	1.07048	1.03172	1.02414	1.19254	1.1623	1.06459	1.07871	1.06593	1.17615	1.09673	1.00162	1.00185	1.0166	1.14448	1.13586	1.07752	1.06642
O95372	Acyl-protein thioesterase 2	LYPLA2	no	no	no	yes	no	no	no	no	no	no	no	no	no	120	0	0	22.6194	22.583	22.2507	24.0201	24.1592	24.324	22.8324	23.408	22.4156	21.7082	22.7824	21.9829	1.04901	1.17132	1.00881	1.10355	1.04901	18.9828	18.8391	18.543	20.0816	1.13759	18.8638	18.2184	19.5023	21.9881	19.3209	21.2073	20.7457	21.6232	21.8489
O95373	Importin-7	IPO7	no	no	no	yes	no	no	no	yes	no	no	no	no	no	141	0	0	22.0174	21.4269	20.9443	24.5594	24.466	25.1902	23.9946	23.5334	23.6869	23.7874	23.6168	23.4109	17.4437	16.3638	17.6279	22.6167	22.1759	22.6043	22.4758	22.1663	22.2728	20.8732	21.1434	21.2176	19.1644	17.4165	17.2975	22.9107	21.4968	22.7927	23.4846
O95376	E3 ubiquitin-protein ligase ARIH2	ARIH2	no	no	no	yes	no	no	no	yes	no	no	no	no	no	58	0	0	14.7468	16.1564	17.5506	18.4472	18.7416	20.3338	17.0651	17.1155	17.0208	16.7741	1.08231	15.9505	1.01766	1.08919	1.01732	1.12013	1.07035	1.07808	1.02457	1.15301	1.01698	1.142	1.02716	1.16958	1.13012	1.14132	1.01031	1.00611	1.13407	1.19537	1.13396
O95379-3;O95379-2;O95379;O95379-4	Tumor necrosis factor alpha-induced protein 8	TNFAIP8	no	no	no	yes	no	no	no	no	no	no	no	no	no	19	0	0	1.13982	1.07709	1.15653	18.8634	1.06022	17.3573	19.1709	1.14194	19.7115	1.08416	1.19935	1.11634	1.01764	1.01661	1.0048	1.11529	1.19966	1.15679	18.0679	1.17252	18.3647	1.12686	1.17405	1.10047	1.19406	1.18078	1.1326	1.19711	1.05805	1.09277	1.17508
O95391	Pre-mRNA-splicing factor SLU7	SLU7	no	no	no	yes	no	no	no	yes	no	no	no	no	no	45	0	0	1.09734	1.16905	1.05321	1.08844	1.1624	1.15738	1.05231	1.13539	1.03458	1.02658	1.06266	1.02709	16.5827	1.09711	18.1331	1.09314	1.1857	1.19845	1.18436	1.111	1.02246	1.09075	1.00111	1.07349	1.1669	1.04051	1.08455	1.04331	1.05339	1.03088	1.03525
O95394;O95394-3;O95394-4	Phosphoacetylglucosamine mutase	PGM3	no	no	no	no	no	no	no	no	no	no	no	no	no	113	0	0	25.2707	25.4756	24.6751	22.9538	22.8928	23.4768	24.0979	24.2817	24.3275	23.9029	24.3462	24.4565	1.04949	1.01215	18.3331	17.9985	1.06201	1.11719	20.8268	19.9269	20.892	20.2148	20.5167	18.2666	19.3395	20.0782	19.8198	18.0848	1.07905	18.9058	22.1765
O95396	Adenylyltransferase and sulfurtransferase MOCS3;Molybdopterin-synthase adenylyltransferase;Molybdopterin-synthase sulfurtransferase	MOCS3	no	no	no	yes	no	no	no	no	no	no	no	no	no	46	0	0	18.9578	19.8736	20.0801	19.8652	19.097	20.4617	19.0447	18.2367	18.7617	20.396	20.3259	20.3644	1.13411	1.05587	1.13291	1.16934	1.05107	1.03823	1.17106	1.06497	1.16161	1.10799	1.04303	1.15257	16.5325	16.7985	17.7025	16.8642	16.8392	16.7603	16.5968
O95400	CD2 antigen cytoplasmic tail-binding protein 2	CD2BP2	no	no	no	yes	no	no	no	yes	no	no	no	no	no	87	0	0	20.9605	20.8255	20.2383	19.5214	19.5802	19.4022	1.1814	1.1492	1.17837	19.5323	1.02855	1.0254	1.04401	1.0815	1.18224	1.04853	1.19603	1.03795	1.04052	1.06477	1.08006	1.17589	1.08877	1.03325	1.1372	1.03242	1.01252	1.00991	1.15078	1.12641	1.10543
O95405-2;O95405;O95405-3	Zinc finger FYVE domain-containing protein 9	ZFYVE9	no	no	no	yes	no	no	no	no	no	no	no	no	no	5	0	0	1.05361	1.13412	1.02065	15.1195	1.13635	1.12576	16.6116	1.14357	1.04337	1.19059	1.11824	1.06725	1.0322	1.12179	1.1698	1.18323	1.19363	1.17022	16.6814	15.0867	17.4023	1.18432	1.19715	1.05125	1.18293	1.03038	1.05169	1.19258	1.00847	1.01097	1.04023
O95415	Brain protein I3	BRI3	no	no	yes	no	no	no	no	no	no	no	yes	no	no	2	2	7.39146	1.19572	21.0826	21.1056	20.8843	1.15141	1.13251	20.6871	20.4291	1.02378	1.00126	1.12925	1.1235	24.3652	23.9706	24.1664	1.02294	24.2357	24.5822	25.5345	25.5848	23.6548	23.9774	24.0912	23.9995	22.4579	1.00605	22.9771	1.05618	1.00955	22.6987	22.115
O95425-4;O95425-2	Supervillin	SVIL	no	yes	no	yes	no	no	no	no	no	yes	no	no	no	59	1	4.70733	14.0218	13.3584	1.09432	12.8668	1.08076	13.3975	14.0663	13.5884	13.3124	15.8625	11.9542	1.1791	21.4014	21.4084	21.6157	1.16454	14.9727	16.6543	19.0963	18.7754	18.5389	1.06925	15.6661	1.06493	23.1817	23.1864	23.3207	20.0858	20.4044	20.4888	20.4875
O95427	GPI ethanolamine phosphate transferase 1	PIGN	no	no	yes	no	yes	no	no	no	no	no	yes	yes	no	2	2	6.1894	1.01224	1.17151	14.91	1.15026	1.01258	1.14143	1.04401	1.12095	1.15443	1.07195	17.2035	1.08484	17.7567	18.2051	18.3358	1.01037	1.17894	18.8469	16.5982	16.6505	1.17253	17.1432	18.3075	16.8833	1.15748	15.9832	1.13289	1.08741	1.13484	13.8465	15.2405
O95429-2;O95429	BAG family molecular chaperone regulator 4	BAG4	no	no	no	yes	no	no	no	no	no	no	no	no	no	37	0	0	1.07108	17.2808	1.08237	18.5008	16.879	18.947	18.4152	1.09033	1.14732	1.10508	1.06025	1.16242	17.1434	1.0132	1.00131	1.03469	1.18996	1.00646	17.3107	1.01612	1.13335	1.033	1.00163	1.19507	1.14122	1.13136	1.12246	1.18233	1.0506	1.05039	1.10487
O95433;O95433-2	Activator of 90 kDa heat shock protein ATPase homolog 1	AHSA1	no	no	no	yes	yes	no	no	no	no	no	no	no	no	129	0	0	23.0217	22.3556	22.5247	25.2172	25.4812	25.6139	23.6619	23.5331	23.3968	23.7142	23.9801	23.6837	1.09317	17.5623	17.2055	19.261	20.5156	21.0413	18.7648	19.3998	19.8047	19.2989	19.4952	19.7851	19.0517	18.8866	18.2695	22.353	21.6924	22.0982	21.7961
O95453-2;O95453;O95453-3;O95453-4	Poly(A)-specific ribonuclease PARN	PARN	no	no	no	yes	no	no	no	yes	no	no	no	no	no	97	0	0	16.8505	17.3322	17.6284	17.4217	1.01148	17.3991	1.0498	1.17513	1.0522	1.1216	1.15531	1.0806	1.19249	1.15736	1.1686	1.03989	1.18654	1.10926	1.08592	1.00814	1.18484	1.19994	1.03518	1.05355	1.09103	1.15777	1.11826	1.07127	1.16199	1.04725	1.13062
O95456-2;O95456	Proteasome assembly chaperone 1	PSMG1	no	no	no	yes	yes	no	no	no	no	no	no	no	no	121	0	0	21.3486	21.3951	21.961	22.1881	22.3387	21.3668	22.0442	21.3267	21.5346	20.1538	20.5005	19.9172	16.4333	1.1537	1.13013	17.2141	17.4506	18.6983	17.5146	18.089	18.9934	16.2257	16.1518	16.9104	18.4653	17.6227	17.488	19.1482	1.04826	18.7743	19.5478
O95466-2;O95466;O95466-3	Formin-like protein 1	FMNL1	no	yes	no	yes	no	no	no	no	no	no	no	no	no	30	0	0	18.2843	18.6056	17.1807	1.01095	1.1143	1.18897	1.1632	1.12897	1.02815	1.12549	1.17612	1.04186	17.6946	18.2553	18.5577	1.18175	1.00426	1.09237	16.5917	15.4063	16.3238	1.05691	1.06709	1.1532	1.05204	17.7129	1.16636	1.15759	1.13893	1.14614	16.2063
O95470	Sphingosine-1-phosphate lyase 1	SGPL1	no	no	yes	no	yes	no	no	no	no	no	no	no	no	117	1	4.29584	17.5121	17.526	17.75	1.10468	1.13246	14.9494	1.13861	15.9621	1.06047	1.06889	1.08021	1.06859	23.3074	23.1976	23.5353	23.0477	23.2525	23.3647	23.3438	23.1769	22.1519	20.1857	19.3228	18.9831	21.868	20.44	21.3558	22.2475	21.8162	22.0586	22.9742
O95477	ATP-binding cassette sub-family A member 1	ABCA1	no	no	yes	no	no	no	no	no	no	yes	yes	yes	yes	4	3	14.1229	13.5409	13.3508	1.14738	1.05468	1.1962	1.08804	1.00273	1.08126	1.00326	1.12224	1.04652	16.3267	1.12094	1.00325	1.16211	19.8397	19.6136	19.2914	13.8397	15.1964	15.3339	17.3726	17.4654	17.4135	1.16371	1.02937	1.19122	17.1198	16.4249	17.326	1.05412
O95478	Ribosome biogenesis protein NSA2 homolog	NSA2	no	no	no	no	no	no	no	yes	no	no	no	no	no	87	0	0	1.00147	1.04377	1.1102	1.06932	1.1679	1.17463	1.10768	1.16184	1.17011	1.11519	1.14344	1.0743	1.0412	1.08441	1.17242	1.17688	1.06642	1.09463	1.01268	1.00595	1.07648	1.1013	1.16412	1.19454	1.00381	1.05971	1.0426	1.17983	1.01274	1.11024	1.02697
O95479	GDH/6PGL endoplasmic bifunctional protein;Glucose 1-dehydrogenase;6-phosphogluconolactonase	H6PD	no	no	no	no	yes	no	no	no	no	no	no	no	no	74	0	0	18.2002	18.3363	17.6827	16.066	18.3231	18.6863	21.772	22.0205	21.3851	20.7415	20.4506	19.4892	1.0858	1.17513	1.10921	1.17621	1.19128	1.11798	1.17951	16.3441	17.3046	1.14606	1.16399	14.6799	1.09602	1.13173	1.02241	1.04746	1.00993	1.00333	20.4877
O95486;O95486-2	Protein transport protein Sec24A	SEC24A	no	no	no	yes	yes	no	no	no	no	no	no	no	no	125	0	0	22.6523	23.1047	22.5217	22.6572	22.4984	22.1482	22.4878	22.1303	22.4795	23.3028	22.9306	23.1819	20.5191	20.3236	19.6881	18.5546	19.6433	19.9655	19.7039	20.2806	20.0454	21.9337	21.6456	22.1446	19.6371	19.4369	19.8546	19.4275	18.6866	19.8191	19.7641
O95487-2;O95487;O95487-3	Protein transport protein Sec24B	SEC24B	no	no	no	yes	yes	no	no	no	no	no	no	no	no	132	0	0	20.7626	20.7574	20.4483	21.3406	21.3945	21.4549	20.6376	20.683	20.4659	22.4932	21.9067	21.8952	21.554	21.3529	20.4744	21.4023	21.181	21.7113	20.8192	20.8052	21.1797	23.2023	23.4739	24.1352	1.00502	1.07017	1.0218	18.2423	17.5447	18.7921	17.8082
O95498-6;O95498;O95498-3;O95498-4;O95498-2;O95498-5	Vascular non-inflammatory molecule 2	VNN2	no	yes	no	no	no	no	no	no	no	no	yes	yes	yes	0	3	18.8238	1.01145	1.19439	1.00907	1.02244	1.01792	1.19366	1.05514	1.06717	1.13763	1.10793	1.08603	1.0548	1.01483	1.04139	1.05884	1.1399	1.18774	1.19823	1.16845	1.01633	1.10095	1.09911	1.07028	1.19874	1.0858	1.16609	1.00502	1.08625	1.10235	1.01169	1.15133
O95551-3;O95551;O95551-2	Tyrosyl-DNA phosphodiesterase 2	TDP2	no	no	no	yes	no	no	no	yes	no	no	no	no	no	38	0	0	1.00873	1.00592	1.15092	18.3579	16.7478	1.06522	1.07163	1.13342	17.3854	1.07907	1.0031	1.17257	1.05926	1.11972	1.02891	1.1723	1.0878	1.14554	1.03824	1.18788	1.02925	1.14231	1.14111	1.03857	1.11363	1.05111	1.08031	1.18989	1.10786	1.10365	1.08061
O95562	Vesicle transport protein SFT2B	SFT2D2	no	no	yes	no	no	no	no	no	no	no	yes	no	no	18	2	11.8121	1.09032	18.0979	18.3283	1.15354	1.18284	1.0038	1.11301	1.06748	1.04252	1.11182	1.05009	1.0922	17.9545	19.1744	20.6442	18.7698	17.0155	18.8097	20.8969	19.0894	20.0953	20.1953	19.1135	1.17612	21.3811	20.3684	1.10718	1.10967	1.18245	1.03571	16.7435
O95563	Mitochondrial pyruvate carrier 2	MPC2	no	no	yes	no	no	no	yes	no	no	no	no	no	no	92	0	0	1.18849	18.177	17.2583	1.00162	1.0147	1.183	1.00783	1.13782	1.06035	1.01392	1.11274	1.15604	1.04715	20.3447	18.0689	1.16478	1.04043	1.17675	1.08995	1.12041	1.16146	1.03772	1.03954	1.12257	1.05759	17.9436	1.02893	1.07556	21.2213	22.362	21.0927
O95571	Persulfide dioxygenase ETHE1, mitochondrial	ETHE1	no	no	no	yes	no	no	yes	yes	no	no	no	no	no	134	0	0	23.2018	23.5203	23.8321	22.7072	22.7662	23.0056	24.3001	24.2382	22.53	23.5893	22.8405	22.6336	1.00582	1.09325	1.157	1.18649	1.00666	1.10473	1.11349	1.08196	1.03896	1.12418	1.12649	1.11119	1.01964	1.1357	1.05022	1.17456	1.09373	1.11929	22.281
O95573	Long-chain-fatty-acid--CoA ligase 3	ACSL3	no	no	yes	no	yes	no	yes	no	no	no	no	no	no	141	1	3.3161	25.2204	25.4207	25.6478	23.0438	21.4762	22.7328	21.3757	21.6363	21.0357	20.4854	19.8739	19.9371	23.8223	23.1287	23.7983	24.5977	24.3011	24.6776	25.0373	24.9425	24.6476	23.4253	23.3359	23.3005	23.3245	23.6321	23.5005	24.9093	25.2244	25.4307	26.1034
O95602	DNA-directed RNA polymerase I subunit RPA1	POLR1A	no	no	no	no	no	no	no	yes	no	no	no	no	no	105	0	0	1.00724	1.09449	1.13469	1.12029	1.17997	1.10165	1.10243	1.18417	1.04788	1.14377	1.04609	1.02579	1.19899	1.14258	1.03293	16.7268	1.19315	1.16968	16.212	1.075	16.1058	1.03812	14.7227	1.01465	1.11878	1.07134	1.17786	13.6131	1.01795	1.18582	1.04178
O95619	YEATS domain-containing protein 4	YEATS4	no	no	no	no	no	no	no	yes	no	no	no	no	no	29	0	0	1.08288	1.04693	1.07676	1.10702	1.0388	1.03649	1.0181	1.11947	1.10407	1.15564	1.10224	1.10938	1.01478	1.16547	1.05173	1.0402	1.19975	1.06814	1.17158	1.04997	1.00336	1.13767	1.03168	1.03542	1.17494	1.04463	1.13432	1.19748	1.12071	1.17429	1.15072
O95628-8;O95628-4;O95628-9;O95628-10;O95628-3;O95628-2;O95628;O95628-7;O95628-6;O95628-5	CCR4-NOT transcription complex subunit 4	CNOT4	no	no	no	yes	no	no	no	yes	no	no	no	no	no	27	0	0	18.2337	17.1049	18.2473	19.1577	16.9565	20.0443	16.8642	18.2691	17.0181	16.2973	16.3199	15.9842	1.19248	1.04109	1.00372	1.12651	1.10156	1.05513	1.16146	1.06806	1.02768	1.04554	1.08364	1.10723	1.12181	1.01778	1.16772	17.718	1.105	1.1086	1.19198
O95630;O95630-2	STAM-binding protein	STAMBP	no	no	no	yes	no	no	no	yes	no	yes	no	no	no	63	1	3.31255	20.2829	20.2606	20.1262	21.6996	21.1362	22.1747	21.3724	21.2737	21.2767	20.0539	20.6095	20.3395	19.624	18.9802	20.3097	18.8691	19.2067	19.5948	18.6872	20.2303	20.4128	1.13542	18.905	17.4194	1.13788	1.08561	1.11259	19.2445	1.05834	20.6025	20.0342
O95639;O95639-3;O95639-2	Cleavage and polyadenylation specificity factor subunit 4	CPSF4	no	no	no	no	no	no	no	yes	no	no	no	no	no	64	0	0	1.06344	1.09645	1.13228	1.06271	1.03725	1.18494	1.0033	1.07085	1.14826	1.11325	1.10031	1.07872	1.04354	1.04554	1.17896	1.13226	1.12535	1.06035	1.15441	1.18273	1.15876	1.00988	1.06098	1.18941	1.09367	1.10444	1.14057	1.0839	1.14138	1.11788	1.10652
O95671-2;O95671;O95671-3	N-acetylserotonin O-methyltransferase-like protein	ASMTL	no	no	no	no	no	no	no	no	no	no	no	no	no	70	0	0	18.8087	20.449	19.0691	21.0676	20.576	21.2216	20.9837	20.7623	20.6306	17.0919	18.9601	17.1847	1.08593	1.01515	1.03373	1.10369	1.166	1.07166	16.8422	17.5521	17.5289	1.02614	1.1566	1.15568	1.09271	1.12406	1.06939	16.7295	18.6071	16.9996	19.5519
O95674	Phosphatidate cytidylyltransferase 2	CDS2	no	no	yes	no	no	no	yes	no	no	no	no	no	no	70	0	0	22.8598	23.2447	23.1578	1.15939	1.13558	1.02022	1.0044	1.18391	15.9822	15.1076	1.03009	1.0559	21.6692	20.1929	20.2848	19.9128	20.9765	21.4513	22.3345	22.5025	22.0963	20.4391	20.8433	19.1446	19.3847	17.0588	1.12086	22.0365	22.1964	22.2877	23.2233
O95684-2;O95684	FGFR1 oncogene partner	FGFR1OP	no	no	no	yes	no	no	no	no	no	no	no	no	no	40	0	0	17.8502	18.8952	1.03398	19.1177	19.689	19.1801	17.7124	19.0806	18.7219	17.3309	1.04632	1.00541	21.373	19.6878	20.7689	20.9811	19.2193	20.1176	22.2352	21.7482	22.099	18.0417	1.15071	16.6225	1.11145	1.05269	1.19848	19.0753	1.14823	1.08738	21.3939
O95685	Protein phosphatase 1 regulatory subunit 3D	PPP1R3D	no	no	no	no	no	no	no	no	no	no	no	no	no	22	0	0	1.09084	1.07023	1.00197	16.3339	1.14786	1.14985	1.09975	1.05579	1.0869	15.9461	18.1528	1.01099	25.8295	26.0327	25.9772	26.1307	26.5034	26.7823	25.3445	25.7431	25.5879	27.4786	27.6648	27.2986	17.9847	17.9241	19.3878	22.094	19.7184	18.518	18.1565
O95707	Ribonuclease P protein subunit p29	POP4	no	no	no	no	no	no	no	yes	no	no	no	no	no	32	0	0	16.7405	1.16889	16.8883	1.09338	1.18945	1.00532	1.03793	1.17924	1.1681	1.03641	1.008	1.12066	17.1954	16.5772	18.319	1.02575	15.7413	1.07244	1.05498	1.00742	1.00198	1.19481	1.16979	1.11741	1.16834	1.03398	1.19241	1.00253	1.08884	1.0977	1.02617
O95714;Q9BVR0	E3 ubiquitin-protein ligase HERC2	HERC2	no	no	no	yes	no	no	no	yes	no	no	no	no	no	59	0	0	1.03766	1.01637	1.03444	1.07705	1.1068	1.17894	1.08347	1.10634	1.08911	14.7685	13.2903	1.10232	20.834	20.0352	20.8373	22.5955	21.8903	21.5668	19.7166	19.8466	19.7409	18.0523	16.8995	18.0685	14.09	1.13299	13.7884	18.7663	16.9351	18.0428	16.751
O95716	Ras-related protein Rab-3D	RAB3D	no	yes	no	no	no	no	no	no	no	no	no	no	no	137	0	0	20.7334	21.9715	22.1917	17.8216	16.8892	1.10752	1.0305	20.7322	20.3109	1.11797	1.0068	1.06418	19.9124	1.07493	1.13281	19.5766	19.2391	22.6022	21.2213	23.7816	21.2682	21.3973	21.1664	21.2466	20.3934	1.07419	1.12536	22.2547	19.9473	20.9553	23.741
O95721	Synaptosomal-associated protein 29	SNAP29	no	yes	no	yes	no	yes	no	no	no	no	no	no	no	109	0	0	20.0639	19.926	19.3972	22.071	21.6799	22.0694	21.7329	22.4078	21.5921	21.0355	22.1939	22.2677	18.429	18.8846	18.5667	21.3548	21.4703	22.2852	21.7026	22.2067	22.1342	22.5925	22.8252	22.3626	1.14412	1.00546	1.01398	22.5034	22.8041	22.596	21.621
O95747	Serine/threonine-protein kinase OSR1	OXSR1	no	no	no	yes	no	no	no	no	no	no	no	no	no	134	0	0	23.0889	22.6169	22.6635	24.3546	24.5435	24.1082	22.1763	22.2131	22.7924	22.828	22.991	22.6028	17.3448	1.16727	17.5396	20.1744	20.4365	21.1189	18.2869	18.271	18.6211	19.9943	19.3927	20.3156	20.2898	20.7767	18.176	22.5687	21.3347	22.3456	21.0547
O95749;O95749-2	Geranylgeranyl pyrophosphate synthase	GGPS1	no	no	no	yes	no	no	no	no	no	no	no	no	no	48	0	0	17.0079	17.8578	17.3598	20.2464	19.5394	21.4623	19.9201	20.8318	20.8788	20.3911	21.2905	20.3104	1.02022	1.00819	1.11038	1.02546	1.14369	1.11355	1.17444	1.0744	1.19858	1.1378	1.06929	1.05415	1.02923	1.01549	1.17227	1.13335	1.02593	1.03655	17.659
O95757	Heat shock 70 kDa protein 4L	HSPA4L	no	no	no	yes	no	no	no	yes	no	no	no	no	no	140	0	0	21.8469	20.6746	21.5917	23.0862	22.5909	23.4073	22.7371	22.6078	22.4599	17.7753	19.1368	17.1808	18.3015	17.3952	18.8245	18.489	19.1605	19.1817	20.0267	20.1996	20.2152	1.0923	1.12073	1.13814	18.8305	19.2208	16.4736	20.4496	20.0966	20.4718	21.765
O95758;O95758-5;O95758-1;O95758-6;O95758-4;O95758-2;O95758-7	Polypyrimidine tract-binding protein 3	PTBP3	no	no	no	no	no	no	no	no	no	no	no	no	no	132	0	0	19.6612	19.8806	20.9664	17.9867	19.0656	19.7983	20.3423	21.0425	19.5552	19.7893	20.7164	16.6935	1.02932	1.12112	16.9523	23.814	23.7491	24.0238	19.072	17.7702	18.2487	19.2129	17.4377	18.0093	1.01198	1.10206	1.02141	21.0905	19.3819	19.8968	18.8902
O95759;O95759-2	TBC1 domain family member 8	TBC1D8	no	no	no	no	no	no	no	no	no	no	no	no	no	2	0	0	14.3673	1.01325	14.4202	15.8025	16.3333	16.0914	14.2616	14.0974	16.3092	17.8245	15.2667	17.4955	1.06813	1.04478	1.06174	1.04163	1.10856	1.07969	1.03622	1.05772	14.631	14.4584	14.6945	14.4482	1.06964	1.00704	1.00805	1.05445	1.19327	14.026	14.5177
O95772-2	MLN64 N-terminal domain homolog	STARD3NL	no	no	yes	no	no	no	no	no	no	no	yes	no	no	16	1	6.00752	18.8204	1.19536	18.6705	1.01097	1.08052	1.02031	1.01774	1.06275	1.06855	1.00349	1.01023	1.18309	1.04336	1.08953	17.9251	21.5846	21.9044	22.6767	24.21	24.1275	23.1263	21.435	1.02256	1.00292	1.15341	1.11493	1.08249	20.1042	1.15748	20.6479	20.6935
O95777	U6 snRNA-associated Sm-like protein LSm8	LSM8	no	no	no	no	no	no	no	yes	no	no	no	no	no	129	0	0	1.06483	1.0196	18.9039	21.03	19.655	1.08757	20.0196	19.5556	19.5842	20.5884	19.902	20.1371	1.09828	1.0461	1.12728	1.15945	1.19258	1.15088	1.06222	1.15058	1.11353	1.14123	1.13906	1.15107	1.14455	1.04324	1.00608	1.03871	1.11839	1.09581	1.07159
O95782-2;O95782	AP-2 complex subunit alpha-1	AP2A1	no	yes	no	no	no	no	no	no	no	no	no	no	no	141	0	0	21.7739	22.2213	21.5437	20.8419	20.4927	21.1573	21.9029	21.6679	21.1969	22.2353	22.1645	22.3848	27.012	26.6242	26.5639	24.7996	25.1465	24.9466	25.956	26.3277	26.1115	24.5111	24.7141	24.7415	25.4017	25.2483	24.9662	24.517	24.4896	24.7212	24.6134
O95785-3	Protein Wiz	WIZ	no	no	no	no	no	no	no	yes	no	no	no	no	no	65	0	0	1.00005	1.15406	1.14741	1.01233	1.03625	1.10515	1.10118	1.17149	1.16109	1.09581	1.1755	1.03154	1.06202	1.16371	1.09953	1.17517	1.18485	1.03207	16.6885	1.15763	1.02421	1.15484	1.11133	1.17174	1.14349	1.18129	1.03372	1.11422	1.16506	1.12943	1.01283
O95786;O95786-2	Probable ATP-dependent RNA helicase DDX58	DDX58	no	yes	no	yes	no	no	no	no	no	no	no	no	no	42	0	0	19.4944	19.2919	19.0872	18.9837	19.0184	19.2673	21.6591	21.3113	21.5067	19.7315	19.8268	19.5049	15.1054	1.16449	1.06176	16.756	17.029	15.26	21.4472	21.1051	20.9498	17.2725	17.0369	15.9272	16.6979	16.4367	15.9494	1.18321	1.17965	1.17051	21.242
O95793;O95793-2	Double-stranded RNA-binding protein Staufen homolog 1	STAU1	no	no	no	yes	yes	no	no	no	no	no	no	no	no	101	0	0	19.5957	20.1607	18.8781	20.0139	20.2645	20.65	20.0667	21.1762	20.0836	19.5573	19.3734	19.9292	24.0424	23.8192	24.4853	26.5943	26.0609	26.2746	23.3828	23.5829	23.8372	23.1681	23.3061	23.2131	21.6329	20.7671	21.4359	23.5255	22.7881	23.3055	21.4977
O95801	Tetratricopeptide repeat protein 4	TTC4	no	no	no	no	no	no	no	no	no	no	no	no	no	63	0	0	18.1142	1.03692	18.5552	22.3199	22.0059	21.9019	19.9205	20.2544	20.506	16.6853	1.1275	16.9755	1.02888	1.14099	1.07597	1.04899	1.18404	18.1657	17.7296	16.9914	1.07049	1.19373	1.11351	1.1599	1.1079	1.16554	1.15723	17.8357	16.3757	18.6032	17.1733
O95807	Transmembrane protein 50A	TMEM50A	no	no	yes	no	no	no	no	no	no	no	yes	no	no	1	2	9.58913	17.9748	1.10079	1.0612	1.10338	1.02841	16.2476	17.208	1.10057	1.08017	1.02677	1.08126	1.06824	20.8614	20.4523	20.4879	22.0274	22.2847	21.7433	23.9615	24.0991	24.1484	20.9243	21.1647	21.3251	18.6044	1.17917	18.6857	20.8004	20.5778	20.8385	20.3507
O95810	Serum deprivation-response protein	SDPR	no	no	no	yes	no	no	no	no	no	no	no	no	no	35	0	0	22.6036	22.1212	22.566	20.0765	20.7252	21.7545	21.5225	21.0511	20.9986	20.5027	19.3975	19.3251	27.817	28.34	28.6396	22.217	21.9592	22.018	23.4452	23.7376	23.1237	23.1723	23.4921	23.2241	26.5248	27.1354	27.2171	23.8257	23.2539	23.7966	24.2591
O95816;O95816-2	BAG family molecular chaperone regulator 2	BAG2	no	no	no	no	no	no	no	no	no	no	no	no	no	95	0	0	1.01411	19.279	13.1422	21.8628	21.4589	22.3837	18.8943	19.0107	1.06373	1.17672	1.14174	1.09186	23.6227	23.0309	21.1819	24.4679	24.3987	24.4026	21.7545	22.0445	22.0084	1.08544	1.02606	1.01965	1.15952	20.1105	1.1783	24.1003	23.6422	24.6244	22.1638
O95817	BAG family molecular chaperone regulator 3	BAG3	no	no	no	yes	no	no	no	yes	no	no	no	no	no	86	0	0	24.8136	24.6712	25.2221	23.8423	23.8508	24.4558	23.8881	24.4855	24.0707	22.9972	23.4964	23.5128	24.0653	23.4093	24.1388	21.1492	21.2587	21.5068	23.125	23.1791	23.087	22.0287	22.8365	22.5654	23.4447	22.8322	23.3095	21.9849	21.9707	22.8547	23.6481
O95819;O95819-3	Mitogen-activated protein kinase kinase kinase kinase 4	MAP4K4	no	no	no	yes	no	no	no	no	no	no	no	no	no	91	0	0	17.1148	17.5116	17.1349	15.3197	16.6432	17.4533	16.1667	15.2098	16.9897	1.01706	1.03303	14.7224	22.5591	22.0351	22.4008	20.7516	20.4703	20.8647	21.119	21.419	21.2404	19.795	20.2204	20.2066	22.1656	21.775	22.1124	21.4289	20.1667	21.2454	21.536
O95822;O95822-2	Malonyl-CoA decarboxylase, mitochondrial	MLYCD	no	no	no	yes	no	no	yes	no	no	no	no	no	no	32	0	0	19.4021	19.6466	19.6968	1.10618	1.182	1.18133	1.11184	1.03636	1.1899	1.00913	1.12171	1.00898	22.0944	21.2619	21.1101	1.09454	1.09084	1.04538	16.7443	1.19073	16.6826	1.11227	1.04401	1.18561	21.3416	22.0232	21.4745	19.0222	17.2117	18.021	18.6022
O95825;O95825-2	Quinone oxidoreductase-like protein 1	CRYZL1	no	no	no	no	no	no	no	no	no	no	no	no	no	46	0	0	19.3225	19.0835	19.5608	18.8879	18.8743	19.4	20.2784	1.06853	17.4174	17.2603	20.096	18.6129	1.075	1.1799	1.03024	1.01443	17.0624	1.11886	17.826	1.08949	18.522	1.17367	1.19548	1.13802	1.08576	18.2021	1.07744	1.02839	1.1429	1.02349	17.9451
O95831;O95831-3;O95831-2;O95831-4;O95831-6;O95831-5	Apoptosis-inducing factor 1, mitochondrial	AIFM1	no	no	no	yes	no	no	yes	yes	no	no	no	no	no	141	0	0	22.7809	22.7715	22.0248	17.9611	17.1173	18.2369	20.5963	19.9174	16.9683	19.5595	17.0238	18.0796	25.2163	25.6222	25.6626	1.14926	1.0115	18.5585	21.001	20.0544	18.0592	1.04583	15.596	1.16864	24.6751	25.1007	25.2571	21.9376	23.109	23.7131	24.1968
O95833	Chloride intracellular channel protein 3	CLIC3	no	no	yes	yes	no	no	no	yes	no	no	no	no	no	29	1	5.98028	17.9382	18.1027	17.4295	1.02268	17.3394	1.03749	1.1327	16.9703	16.6913	22.2402	21.7932	21.7508	1.13067	1.07118	1.11536	1.15963	1.05144	1.12432	1.16662	1.13004	1.00717	17.9828	18.2426	18.9664	1.0902	1.08036	1.07811	16.9009	1.05472	17.6202	1.17642
O95834-2;O95834-3;O95834;Q05BV3-4;Q05BV3-2	Echinoderm microtubule-associated protein-like 2	EML2	no	no	no	yes	no	no	no	no	no	no	yes	no	no	85	1	4.63093	19.507	19.8051	19.7439	18.0997	18.6665	19.7502	20.5903	19.6033	20.5895	21.4622	21.6484	22.2647	1.08647	1.06009	16.0064	1.04583	1.08306	1.02476	1.13098	1.07797	1.08217	18.1535	17.7746	17.1335	18.9849	18.8392	19.2869	1.0797	1.16671	1.15491	17.7226
O95848	Uridine diphosphate glucose pyrophosphatase	NUDT14	no	no	no	yes	no	no	no	no	no	no	no	no	no	13	0	0	1.07025	1.16862	1.17596	1.0624	18.4997	17.9178	19.7709	19.1246	19.5906	19.9314	20.5281	20.0875	1.0468	1.1733	1.18626	1.15114	1.03492	1.01195	1.11099	1.07093	1.06648	1.1996	1.0441	1.07734	1.18759	1.01553	1.07345	1.05318	1.03193	1.00512	1.0274
O95857	Tetraspanin-13	TSPAN13	no	no	yes	no	no	no	no	no	no	no	yes	yes	yes	37	3	15.0205	1.00832	1.1953	1.02534	1.09243	1.11945	1.06929	1.08793	1.12408	1.04918	1.09619	1.01815	1.01926	1.10435	1.13221	1.17964	1.05944	1.13056	1.1422	19.4375	19.39	19.5842	18.2673	19.895	18.8422	1.17091	1.08504	1.13791	1.02525	1.07359	1.1236	1.05219
O95858	Tetraspanin-15	TSPAN15	no	yes	yes	no	no	no	no	no	no	yes	yes	yes	yes	30	3	21.94	1.16718	1.00081	1.15995	1.13268	1.02822	1.13103	1.05251	1.0788	1.07794	1.01266	1.13758	1.13884	1.15543	1.11404	1.1799	1.04778	1.13968	1.19011	1.03542	1.02608	18.892	21.5235	21.8302	21.9421	1.04426	1.04082	1.14644	1.14082	1.06128	1.05392	1.09799
O95861;O95861-4;O95861-2;O95861-3	3(2),5-bisphosphate nucleotidase 1	BPNT1	no	no	no	no	no	no	no	no	no	no	no	no	no	134	0	0	22.5877	22.7493	22.4442	23.5867	23.484	23.8908	23.0156	22.8328	21.9028	23.5169	23.2283	23.4241	1.08266	1.07255	1.06645	1.19277	18.9194	18.4961	1.12765	17.8254	17.5782	1.16273	1.12365	18.8167	18.7102	1.19756	1.01726	1.14593	1.17392	17.0017	20.6641
O95864-4;O95864-2;O95864;O95864-3	Fatty acid desaturase 2	FADS2	no	no	yes	no	yes	no	no	no	no	no	yes	no	no	45	2	8.94753	1.14797	1.16102	1.14409	1.13839	1.18226	1.00508	1.15045	1.07309	1.01562	1.11631	1.17055	1.14238	1.01675	1.13457	1.09143	1.09588	18.2277	17.065	1.15512	1.1345	1.15464	1.14547	1.04737	16.2904	1.12687	1.11063	1.12972	18.7429	17.1711	18.6197	1.16852
O95865	N(G),N(G)-dimethylarginine dimethylaminohydrolase 2	DDAH2	no	no	no	yes	no	no	yes	no	no	no	no	no	no	99	0	0	15.8101	1.0239	16.1886	19.3526	20.144	21.0471	22.5089	23.9337	23.1748	22.9976	22.8742	22.9117	1.13486	1.02198	1.18233	1.12247	1.12363	19.2288	21.3204	21.2882	21.9994	22.736	23.6588	23.4159	1.03463	1.05521	1.07029	1.18822	20.0759	20.1088	21.6727
O95870;O95870-2	Abhydrolase domain-containing protein 16A	ABHD16A	no	no	yes	no	no	no	no	no	no	no	no	no	no	97	2	7.6756	20.6694	20.0364	20.7551	1.05724	1.08545	17.5999	1.17116	1.09996	1.05331	1.01388	1.15045	1.00181	17.5405	1.16309	16.9059	19.1261	18.7679	18.1946	1.17105	1.01047	17.7979	1.12704	1.19509	1.04838	1.00436	1.06199	1.19973	18.6521	18.2711	20.2858	20.4307
O95873	Uncharacterized protein C6orf47	C6orf47	no	no	no	no	no	no	no	no	no	no	no	no	no	11	0	0	1.05768	16.8112	1.07895	1.03773	1.07458	17.4919	1.01125	1.16834	1.10579	1.01069	1.12657	1.08409	1.06332	1.18382	1.04396	1.04226	1.00217	1.15109	18.7694	19.0653	1.0502	1.17465	17.8257	1.03504	1.04411	1.06204	1.16016	1.08646	1.10327	1.18766	1.17218
O95881	Thioredoxin domain-containing protein 12	TXNDC12	no	no	no	no	yes	no	no	no	no	no	no	no	no	129	0	0	23.7181	22.8544	23.5677	25.1233	24.9292	25.082	24.9231	25.3821	25.0592	23.0725	23.3132	22.994	1.15604	1.12522	1.14958	1.11616	1.09209	1.12963	20.7331	18.1177	18.6674	19.4618	1.08231	1.11008	1.03675	1.03829	1.10372	1.07283	21.1875	22.1787	24.034
O95900;O95900-2	Probable tRNA pseudouridine synthase 2	TRUB2	no	no	no	no	no	no	yes	no	no	no	no	no	no	22	0	0	1.19626	1.13513	1.1271	1.02849	1.10172	1.19932	1.0191	1.18674	1.12256	1.06473	1.11759	1.09355	1.05148	1.14626	1.01545	1.13383	1.16305	1.0541	1.19098	1.00768	1.13982	1.0499	1.09218	1.03914	1.10444	1.01578	1.14394	17.4982	1.07507	18.0952	1.06877
O95905;O95905-3;O95905-2	Protein SGT1	ECD	no	no	no	yes	no	no	no	yes	no	no	no	no	no	44	0	0	15.1784	15.0748	1.12784	20.2493	18.5166	20.064	16.6263	18.9937	16.5387	17.107	1.15196	1.16439	1.17135	1.15495	1.02876	19.6579	19.0343	20.4304	16.0647	16.3992	16.0347	1.19973	1.12257	1.03244	1.19234	1.06646	1.00008	19.5468	16.2945	18.5868	15.9635
O95926;O95926-2	Pre-mRNA-splicing factor SYF2	SYF2	no	no	no	no	no	no	no	yes	no	no	no	no	no	41	0	0	1.0531	1.07989	1.05938	1.08404	1.05576	1.15802	1.02327	17.45	1.07352	1.12525	1.08168	1.02302	1.03757	1.02488	1.09744	18.7479	18.6422	18.2862	1.1262	1.09231	1.15318	1.11356	1.01509	1.0705	1.10384	1.03882	1.11735	1.13348	1.18985	1.02328	1.07163
O95965-2;O95965-3;O95965	Integrin beta-like protein 1	ITGBL1	no	no	no	no	no	no	no	no	yes	no	no	no	no	4	0	0	1.11751	1.14825	19.1602	1.14925	1.01463	1.13297	1.19523	16.2625	1.00097	1.10672	1.17851	1.02043	1.04939	1.11489	1.00778	1.1952	1.18472	1.06153	1.01369	1.18967	1.02929	1.081	1.10126	1.00405	1.13719	1.16763	1.033	1.0889	1.13909	1.14792	18.0318
O95980	Reversion-inducing cysteine-rich protein with Kazal motifs	RECK	no	yes	no	no	no	no	no	no	no	no	no	yes	yes	0	1	6.0101	1.05958	13.6317	1.09764	1.12572	1.00001	1.10425	1.08525	1.04106	1.17212	1.12682	1.07017	1.13771	1.06064	1.16687	1.11685	1.11298	1.11504	1.19916	1.10021	1.10057	1.01482	16.8255	18.0203	17.2696	1.0931	1.15159	1.03282	1.09334	1.18012	1.04652	1.10301
O95983-2;O95983	Methyl-CpG-binding domain protein 3	MBD3	no	no	no	no	no	no	no	yes	no	no	no	no	no	96	0	0	1.1917	1.06611	1.05815	1.11589	1.04644	1.09929	1.09648	1.10282	1.06949	1.09933	1.01758	1.11798	1.1202	1.10847	1.00544	1.04096	1.00746	1.01027	1.14319	1.06401	1.04755	1.03009	1.07217	1.10651	1.1167	1.04693	1.06257	1.06436	1.05491	1.18362	1.03997
O95985;O95985-3;O95985-2	DNA topoisomerase 3-beta-1	TOP3B	no	no	no	no	no	no	no	no	no	no	no	no	no	24	0	0	1.19422	1.17484	1.17359	1.11041	1.14415	1.09132	1.09828	1.16064	1.16956	1.06578	1.0806	1.1958	19.5987	19.0589	19.8338	18.9681	20.1399	20.2153	15.936	17.2618	16.1696	18.197	18.3472	18.3972	1.1958	1.09846	1.00584	1.04982	1.05323	16.4687	1.04563
O95989	Diphosphoinositol polyphosphate phosphohydrolase 1	NUDT3	no	no	no	yes	no	no	no	no	no	no	no	no	no	67	0	0	18.8398	1.11678	1.02646	20.6507	19.6825	21.2344	20.7083	21.9119	21.1276	20.1418	20.8887	20.509	1.16222	1.11062	1.11615	1.19724	1.07276	1.1179	1.07211	1.1459	1.14772	1.05322	1.10474	1.0292	1.04315	1.00379	1.19533	1.03147	1.15139	1.15441	1.00151
O95999	B-cell lymphoma/leukemia 10	BCL10	no	no	no	yes	no	no	no	no	no	no	no	no	no	52	0	0	20.5193	20.2744	20.618	22.6103	22.8607	22.9232	20.466	21.454	21.3114	20.159	19.6732	18.7963	1.07251	1.00947	1.16029	1.15054	1.14701	17.8115	1.17701	1.15678	1.00716	1.08593	1.1971	1.19675	1.03387	1.11709	1.06951	19.9334	18.6317	20.4651	1.03275
O96000;O96000-2	NADH dehydrogenase [ubiquinone] 1 beta subcomplex subunit 10	NDUFB10	no	no	no	no	no	no	yes	no	no	no	no	no	no	137	0	0	17.5374	1.0183	1.10338	1.19027	1.09256	1.01355	1.17514	1.13522	1.05863	19.3621	16.4233	1.14525	21.4351	21.7135	20.8832	1.17744	18.1416	1.12126	18.425	1.15169	1.13811	20.4729	21.2718	20.1652	21.8242	21.4192	22.9204	23.7292	23.5788	25.2153	22.354
O96005;O96005-4;O96005-3	Cleft lip and palate transmembrane protein 1	CLPTM1	no	no	yes	no	no	no	no	no	no	yes	yes	yes	no	132	1	3.65802	21.8639	21.9843	22.3243	20.114	1.06349	1.15047	1.12501	17.3573	1.11819	1.12904	1.03834	1.0019	18.9741	16.1615	19.2881	20.2614	20.7591	20.8407	22.0383	21.787	21.8299	19.5813	20.1785	19.7336	18.3779	1.02725	17.8534	22.5227	21.7923	22.5081	23.4728
O96007	Molybdopterin synthase catalytic subunit	MOCS2	no	no	no	yes	no	no	no	no	no	no	no	no	no	50	0	0	21.6575	21.4924	21.8835	22.6772	21.8627	22.4668	22.7037	22.3973	22.3979	21.3847	21.3315	21.6681	1.03391	1.13537	1.08745	1.01007	1.00074	1.13613	1.19194	1.04927	1.00632	1.14324	1.05744	1.1778	1.08149	1.19653	1.06669	1.03357	19.3517	18.174	20.2087
O96008;O96008-2	Mitochondrial import receptor subunit TOM40 homolog	TOMM40	no	no	no	no	no	no	yes	no	no	no	no	no	no	138	0	0	1.19683	1.06273	1.14789	1.02119	1.02782	1.02326	1.0543	1.06741	1.17611	1.06057	1.15404	1.04204	22.7842	22.6661	22.576	1.01952	16.8962	16.8554	18.9912	18.5006	18.5506	20.3505	21.0718	20.9678	23.4412	24.2475	23.6124	22.5346	23.8273	24.2332	23.3994
O96011;O96011-2	Peroxisomal membrane protein 11B	PEX11B	no	no	yes	no	no	no	no	no	no	no	no	no	no	97	1	4.49528	23.1281	23.1552	23.4157	1.1564	1.04042	1.00257	1.02227	1.09995	1.06573	16.1595	1.1068	1.07003	22.7843	21.6746	22.8189	18.396	1.03007	1.00642	20.2968	20.1299	19.8593	22.2494	22.3305	22.3808	20.6575	19.5863	21.0713	19.189	19.8339	20.1515	23.0227
O96013;O96013-4;O96013-2;O96013-3	Serine/threonine-protein kinase PAK 4	PAK4	no	no	no	yes	no	no	no	no	no	no	no	no	no	72	0	0	18.1332	18.4485	19.1559	20.6081	19.5957	21.503	20.1055	18.9407	18.5727	19.6886	19.8685	20.052	20.7436	19.5415	21.0734	21.7596	21.6328	20.5126	21.3622	21.0277	20.8476	18.533	18.7639	19.8362	18.5578	20.1918	19.8029	21.4185	21.2206	21.7336	20.8042
O96019;O94805	Actin-like protein 6A	ACTL6A	no	no	no	no	no	no	no	yes	no	no	no	no	no	131	0	0	21.2454	20.6235	20.8692	18.6699	19.4036	18.9313	19.4793	18.5753	19.0959	20.7571	20.9791	20.9182	1.10638	1.19803	1.12312	1.06421	1.05784	1.15381	16.876	1.15158	16.782	1.04135	1.13289	1.03933	1.04928	1.08078	1.1419	1.14189	1.1452	1.13698	16.4975
O96028;O96028-5;O96028-3;O96028-6;O96028-4;O96028-2;O96028-7	Histone-lysine N-methyltransferase NSD2	WHSC1	no	no	no	yes	no	no	no	yes	no	no	no	no	no	44	0	0	1.18372	1.13821	1.00462	1.12828	1.07158	1.04047	1.05839	1.12975	1.16389	1.14147	1.11007	1.11047	1.18727	1.03759	1.06112	1.11123	1.05976	1.00035	1.09124	1.11442	1.17898	1.12487	1.00848	1.06342	1.16498	1.01288	1.03346	1.16471	1.13506	1.00542	1.11133
O96033	Molybdopterin synthase sulfur carrier subunit	MOCS2	no	no	no	yes	no	no	no	no	no	no	no	no	no	26	0	0	22.5693	22.4974	22.1356	22.8536	22.6453	20.5603	22.2233	23.6697	23.6441	22.7124	22.2991	22.4174	1.08992	1.0981	1.15191	1.00573	1.18303	1.05376	1.16309	1.18369	1.18096	1.1598	1.0807	1.12461	1.04927	19.1213	1.0224	1.06376	1.07771	1.0143	19.8359
P00167-2;P00167;P00167-3	Cytochrome b5	CYB5A	no	no	yes	yes	yes	no	no	no	no	no	no	no	no	100	1	4.12943	22.1662	20.3199	21.2541	19.4803	1.02454	18.8596	1.19467	1.04243	1.0554	1.03579	1.09726	1.17555	18.9471	1.08499	19.8679	20.8281	23.0464	23.7077	23.5	23.574	23.0966	21.3302	21.4212	21.7412	1.13698	1.12558	1.01278	22.7245	23.6048	23.2611	23.4814
P00326;P00325-2;P07327;P00325	Alcohol dehydrogenase 1C	ADH1C	no	no	no	yes	no	no	no	no	no	no	no	no	no	5	0	0	1.15129	1.05533	1.19583	1.05614	1.01995	1.09118	1.01522	1.12028	1.16943	1.03478	1.01717	1.19411	1.11064	1.10296	1.04504	1.17085	1.10159	1.16202	1.14582	1.18355	1.17155	1.04055	1.05544	1.09436	21.2566	21.4276	19.2367	1.00746	1.09897	1.15021	1.05435
P00338;P00338-3;P00338-4;P00338-5;P00338-2	L-lactate dehydrogenase A chain	LDHA	no	no	no	yes	no	no	no	no	no	no	no	no	no	142	0	0	29.8136	30.0731	29.674	30.6785	31.0563	31.1596	30.8333	30.4337	30.6615	30.8938	31.0354	31.2436	25.2669	25.1343	25.4055	26.2785	27.2219	27.4349	27.8434	27.8471	28.5014	26.8469	27.3178	27.1363	26.1157	26.1648	26.167	27.7209	27.2232	27.5684	28.9272
P00352	Retinal dehydrogenase 1	ALDH1A1	no	no	no	yes	no	no	no	no	no	no	no	no	no	69	0	0	1.04557	1.10696	1.03604	1.01897	23.2091	1.00884	1.19184	1.17467	1.1147	1.02896	1.11351	1.10082	1.18561	1.04047	1.11267	1.01261	1.14939	1.14715	1.12752	1.12121	1.10892	23.1031	23.8766	1.11077	20.1505	20.0958	20.4379	1.07291	1.1485	1.08048	1.13311
P00367;P00367-3;P00367-2	Glutamate dehydrogenase 1, mitochondrial	GLUD1	no	no	no	no	no	no	yes	no	no	no	no	no	no	140	0	0	23.7113	24.2244	24.382	23.7636	24.2988	24.6627	21.8612	20.2164	17.9918	24.0294	23.2551	23.209	25.9791	25.8255	25.6739	24.4481	23.6658	23.8774	23.984	23.3612	22.6519	24.603	23.9293	24.0675	25.4834	25.2728	25.4263	24.4201	24.1781	24.2767	24.2424
P00374;P00374-2	Dihydrofolate reductase	DHFR	no	no	no	yes	no	no	yes	no	no	no	no	no	no	99	0	0	20.1562	20.4934	20.5906	20.1966	19.4868	19.2341	20.8114	20.5515	21.0181	1.0493	1.03545	1.03803	1.0863	1.17595	1.13994	1.01309	1.08294	1.14305	18.2904	1.07872	18.0287	1.151	1.17575	1.17567	18.6572	20.287	18.6955	1.11083	1.14397	1.07653	1.1971
P00387-2;P00387;P00387-3	NADH-cytochrome b5 reductase 3;NADH-cytochrome b5 reductase 3 membrane-bound form;NADH-cytochrome b5 reductase 3 soluble form	CYB5R3	no	no	no	yes	yes	no	yes	no	no	no	no	no	no	140	0	0	27.4521	27.328	27.2833	23.4831	21.2129	23.5509	21.5701	21.3617	19.9556	21.0325	1.14153	18.4837	26.1253	25.8909	25.9768	24.4107	24.8905	24.7534	24.7396	25.005	25.2443	24.6862	24.5742	24.8932	25.4203	26.1406	25.8767	26.0248	26.3478	26.5917	26.6932
P00390-2;P00390;P00390-3;P00390-4;P00390-5	Glutathione reductase, mitochondrial	GSR	no	no	no	yes	no	no	yes	no	no	yes	no	no	no	140	1	4.84276	24.3828	24.6328	24.6934	25.0852	24.91	25.337	24.3999	24.2912	23.6508	22.171	21.8841	22.4219	17.5746	1.12129	18.4917	18.0841	18.3055	19.2861	19.2765	19.6561	19.4128	1.03948	1.02537	1.09549	19.6873	19.357	19.9854	19.5344	19.797	19.8597	21.4232
P00395	Cytochrome c oxidase subunit 1	MT-CO1	no	no	yes	no	no	no	yes	no	no	no	no	no	no	14	1	7.9701	1.14099	1.09554	1.19487	1.08658	1.16885	1.00681	1.04103	1.08789	1.00198	1.08249	1.00892	1.11378	1.14433	1.18197	1.02847	1.04255	1.16877	1.00049	1.13385	1.18292	1.09929	1.1679	1.1391	1.13084	1.00953	1.13679	1.03481	21.501	21.3568	23.1575	21.095
P00403	Cytochrome c oxidase subunit 2	MT-CO2	no	no	yes	no	no	no	yes	no	no	no	no	no	no	139	1	7.76725	1.07599	1.07515	1.05976	1.19	1.05438	1.12956	1.04141	1.07239	1.0889	19.314	1.14011	1.06431	20.8947	22.1278	20.8195	1.12739	20.8625	1.18957	1.08312	1.054	1.19382	20.1507	21.6227	21.4864	23.1814	23.5867	22.8308	23.8115	25.3781	25.0612	23.7756
P00439;Q8IWU9;Q8IWU9-2	Phenylalanine-4-hydroxylase	PAH	no	no	no	no	no	no	no	no	no	no	no	no	no	0	0	0	1.08311	1.17081	1.14129	1.01162	1.08047	1.10228	1.09709	1.15101	1.13211	1.17698	1.03876	1.11323	1.10489	1.05426	1.09638	1.17442	17.0309	1.06182	1.09834	1.19003	1.06141	1.12918	1.12558	1.00229	19.6453	21.1528	20.6168	1.14614	1.19284	1.05102	1.0557
P00441	Superoxide dismutase [Cu-Zn]	SOD1	no	no	no	yes	no	no	yes	yes	no	no	no	no	no	129	0	0	29.6587	30.3133	29.8789	28.6365	28.5292	28.9353	28.414	29.2288	28.5228	29.1681	29.1717	28.9731	21.5837	22.1928	21.1243	22.1202	22.4444	23.5157	24.4302	24.7808	25.3695	24.5859	25.3379	25.0501	22.5409	22.2453	21.928	23.2497	24.4874	24.9793	25.5528
P00451;P00451-2	Coagulation factor VIII;Factor VIIIa heavy chain, 200 kDa isoform;Factor VIIIa heavy chain, 92 kDa isoform;Factor VIII B chain;Factor VIIIa light chain	F8	no	no	no	no	no	no	no	no	yes	no	no	no	no	3	0	0	1.17579	1.08618	1.00228	1.02371	1.06796	1.1968	1.08192	1.11059	1.05492	1.13923	1.16591	1.12489	1.0921	14.5567	1.00331	1.03678	1.15831	1.1816	1.14777	1.11038	1.19422	1.08035	1.18422	1.10268	19.2352	16.7049	15.4273	1.07371	14.427	1.02913	1.04263
P00488	Coagulation factor XIII A chain	F13A1	no	no	no	yes	no	no	no	no	yes	no	no	yes	no	2	0	0	1.14854	1.17245	1.19064	1.01062	1.09207	1.1209	1.00501	1.1214	17.3564	1.19375	1.16428	1.14754	1.13072	1.10886	1.17341	1.05391	1.104	1.14678	1.19963	1.1319	1.19244	1.02492	1.00002	1.11848	19.3789	19.104	1.17398	1.02121	1.16495	1.1129	1.18759
P00491	Purine nucleoside phosphorylase	PNP	no	no	no	yes	no	no	no	no	no	no	no	no	no	137	0	0	24.2567	24.39	24.2706	25.6126	25.9706	26.2337	24.5592	24.5061	24.5845	25.5713	25.4597	25.4196	1.12932	1.15881	1.08043	16.9618	18.0351	20.5915	17.7247	1.05045	1.16042	19.5461	19.9232	20.0695	1.08715	17.4963	1.11667	21.3711	20.9401	21.0859	19.8608
P00492	Hypoxanthine-guanine phosphoribosyltransferase	HPRT1	no	no	no	yes	no	no	no	no	no	no	no	no	no	136	0	0	24.7219	24.4239	24.7878	26.6076	26.8491	26.5316	26.7046	27.2533	26.926	24.7682	24.8426	24.8533	18.8199	1.00248	17.4488	21.2442	21.9304	21.581	22.7819	23.2462	23.0457	19.161	19.0183	19.3956	19.8823	21.6507	20.4424	22.0229	21.5963	22.4146	24.3839
P00505;P00505-2	Aspartate aminotransferase, mitochondrial	GOT2	no	yes	no	no	no	no	yes	no	no	yes	no	no	no	141	0	0	27.7867	27.7232	27.8805	25.8258	25.9485	26.6244	24.5465	24.0059	22.5671	25.346	25.0556	24.598	18.7418	20.3296	19.2877	1.01227	17.5611	17.9461	16.3859	1.0924	1.15118	17.2719	17.6243	17.6801	20.5915	20.6877	20.8356	19.3852	20.7374	20.73	21.2055
P00519;P00519-2	Tyrosine-protein kinase ABL1	ABL1	no	no	no	yes	no	no	yes	yes	no	no	no	no	no	19	0	0	1.12392	1.07131	1.01597	1.17521	1.15857	15.5003	15.5539	1.0627	1.03624	1.01523	1.08148	1.05872	17.0742	15.5438	1.14499	1.17316	1.13004	1.17101	18.3341	17.1034	16.2599	1.04166	1.07935	1.10199	1.16436	20.1547	1.09113	17.4862	16.5715	14.595	17.5716
P00533;P00533-4;P00533-3;P00533-2	Epidermal growth factor receptor	EGFR	no	yes	yes	no	yes	yes	no	yes	yes	yes	yes	yes	yes	112	4	20.2041	20.185	18.3536	19.4113	19.144	17.1376	18.5983	20.6482	20.6117	19.7885	17.3834	16.037	17.2995	21.5395	21.1833	21.2284	24.2951	23.7715	24.1972	25.6218	25.1595	25.4264	23.2832	23.2651	23.462	18.0924	17.742	18.3817	24.4723	24.2337	24.7503	23.3868
P00558;P00558-2	Phosphoglycerate kinase 1	PGK1	no	no	no	yes	no	no	no	no	no	no	no	no	no	142	0	0	29.4782	29.2326	29.1301	29.9343	29.5628	29.8044	29.0287	29.0723	29.1011	28.892	29.1813	29.2049	24.8901	24.6252	25.1038	24.2497	24.7409	25.0285	25.5175	25.5702	25.9335	25.1793	25.2463	25.4873	26.6018	26.6329	26.618	25.6661	25.4892	26.3785	27.4653
P00568;Q9Y6K8-2	Adenylate kinase isoenzyme 1	AK1	no	no	no	yes	no	no	no	no	no	no	no	no	no	119	0	0	26.4198	27.0282	26.5431	27.5765	26.9408	26.8035	24.8431	25.3235	25.1838	27.3285	27.1686	27.3842	23.0044	22.5453	22.6936	22.11	21.7616	22.6386	21.2644	22.596	21.9335	23.0384	23.2629	24.2194	24.3034	24.8725	23.6908	24.4242	24.3073	24.9057	24.1021
P00749-2;P00749	Urokinase-type plasminogen activator;Urokinase-type plasminogen activator long chain A;Urokinase-type plasminogen activator short chain A;Urokinase-type plasminogen activator chain B	PLAU	no	no	no	no	no	no	no	no	yes	yes	no	yes	no	16	1	5.06981	1.00065	1.05787	1.19061	1.12993	1.16868	1.15981	1.14389	1.1276	1.00702	1.08626	1.07188	1.15333	1.05337	1.08641	1.19228	1.02261	1.16101	1.13213	1.02019	1.11209	1.05861	1.15699	1.09784	1.075	1.03536	1.13032	1.01761	18.742	18.4588	18.6221	1.02832
P00813	Adenosine deaminase	ADA	no	yes	no	yes	no	no	no	no	no	yes	no	no	no	42	1	4.2766	1.09065	1.09764	1.18274	20.1572	17.4169	20.85	16.7021	20.0249	17.7018	18.7625	20.3061	20.5214	1.07417	1.11072	1.11287	1.01283	17.1666	17.6011	20.3047	20.6875	20.2726	16.8772	19.1957	19.7773	1.1023	1.04523	1.0714	1.1907	19.3334	20.2979	20.8021
P00918	Carbonic anhydrase 2	CA2	no	yes	no	yes	no	no	no	no	no	no	no	no	no	58	0	0	25.3097	25.4058	24.9614	28.7113	28.8233	28.9662	28.0536	28.6356	28.3848	26.2821	26.2854	26.4829	20.9635	17.7199	20.8381	22.6718	23.1721	23.6214	24.8499	24.9148	24.7594	20.9479	20.9889	20.808	1.00204	19.1669	1.04653	25.2768	24.7071	25.2028	26.4383
P00966	Argininosuccinate synthase	ASS1	no	no	no	yes	no	no	no	no	no	no	no	no	no	86	0	0	1.17707	15.478	1.10713	19.3553	21.9002	21.7001	21.053	20.8836	20.8764	23.3688	23.3013	23.2535	1.17789	1.05018	1.15035	1.06249	1.15307	1.04559	1.05452	17.9582	1.04102	18.3841	19.7967	1.01148	22.8223	23.5512	22.9353	16.567	16.2572	16.4753	19.0292
P00973;P00973-2;P00973-4;P00973-3	2-5-oligoadenylate synthase 1	OAS1	no	no	no	yes	yes	no	yes	yes	yes	no	no	no	no	20	0	0	18.9078	18.3733	17.4119	17.5548	1.09963	1.04647	17.9055	16.9662	17.0058	18.8589	16.8324	1.03172	23.5623	22.9392	23.3554	22.0903	21.8031	22.0555	24.034	24.023	23.8881	23.052	22.4527	23.1565	22.1698	22.9409	22.5735	22.3302	21.5339	21.9308	23.8814
P01009-2;P01009;P01009-3	Alpha-1-antitrypsin;Short peptide from AAT	SERPINA1	no	no	no	no	yes	no	no	no	yes	no	no	yes	no	8	0	0	1.09521	1.16806	1.13863	1.00838	1.04974	1.14327	1.06622	1.18553	1.10665	1.11391	1.07516	1.10577	1.10695	1.17671	1.00906	1.07356	1.19212	1.06361	1.05321	1.17406	1.09919	1.13041	1.14704	1.00382	1.07977	1.17614	1.15154	1.15719	1.13462	1.12042	1.01559
P01011;P01011-2	Alpha-1-antichymotrypsin;Alpha-1-antichymotrypsin His-Pro-less	SERPINA3	no	no	no	no	no	no	no	no	yes	no	no	yes	no	11	0	0	1.09296	1.06834	1.13379	1.07926	1.18406	1.1501	1.18676	15.805	1.19002	17.5491	1.14033	17.5779	1.02251	1.12824	1.19623	1.03959	1.00558	1.03494	1.0195	1.06879	1.15292	1.09877	1.14541	1.17868	1.16487	1.01481	1.00517	1.19501	1.10583	1.01282	1.10531
P01033	Metalloproteinase inhibitor 1	TIMP1	no	no	no	no	no	no	no	no	yes	no	no	yes	no	54	0	0	20.5964	20.6177	21.4914	21.5943	21.129	19.2426	22.0758	22.5241	21.8274	23.5127	22.8423	23.1756	1.0312	1.18964	1.11578	1.06446	1.13415	1.19993	19.6578	1.11075	20.365	21.5047	21.2372	21.5373	1.03319	1.02931	1.11199	20.559	18.8877	19.6822	20.6981
P01034	Cystatin-C	CST3	no	no	no	no	no	no	no	no	yes	no	no	no	no	50	0	0	23.7104	22.7522	23.8386	21.0492	20.7368	21.4566	23.5217	24.2662	23.4782	23.9444	24.0113	23.4574	1.03594	1.17064	1.10376	1.08339	19.4344	19.5983	1.00524	1.04848	21.3222	20.7894	21.2995	21.257	1.08364	1.09071	1.13161	1.14535	1.16546	20.2596	23.0109
P01037	Cystatin-SN	CST1	no	no	no	no	no	no	no	no	yes	no	no	no	no	7	0	0	1.18587	1.10589	1.19086	1.14684	21.6144	1.03536	1.19379	1.0078	1.12928	1.05679	1.1404	1.14255	1.13685	1.04916	1.14536	1.14396	1.10942	1.19914	1.17421	1.19326	1.1077	1.00225	1.00604	1.06006	1.00066	1.07819	1.19682	1.14484	1.19782	1.09604	1.1181
P01040	Cystatin-A;Cystatin-A, N-terminally processed	CSTA	no	no	no	yes	no	no	no	no	no	no	no	no	no	9	0	0	20.7427	20.8402	20.7813	1.07264	1.08547	17.6323	1.08632	17.7791	18.0709	1.14953	1.04663	1.01589	18.9305	19.8634	20.8167	1.05389	1.08634	1.17923	1.02241	1.12315	1.16013	1.1714	1.13479	1.18943	19.9169	21.6109	21.3467	19.1447	1.04175	1.02996	1.04029
P01111	GTPase NRas	NRAS	no	yes	no	no	no	yes	no	no	no	no	no	no	no	136	0	0	21.2539	20.1083	21.2672	1.13124	18.1009	1.16678	1.12973	1.0811	1.17112	1.17873	1.07597	1.03011	21.2963	21.1726	18.3457	23.094	22.923	22.6368	22.6216	22.3688	22.9161	22.1232	21.8275	22.2257	21.575	1.09533	18.0821	21.351	23.3437	24.1293	22.421
P01112;P01112-2	GTPase HRas;GTPase HRas, N-terminally processed	HRAS	no	yes	no	yes	no	yes	no	yes	no	no	no	no	no	136	0	0	22.6125	23.0248	21.4929	1.19939	17.984	1.17354	18.8463	19.1114	19.1112	20.6074	21.1964	19.1292	22.3267	22.5986	21.9223	23.5555	24.3829	24.6155	24.6335	24.3049	24.7649	23.2803	24.0149	24.1929	23.6219	23.1335	22.4911	26.3832	25.9546	26.3492	24.9141
P01116-2;P01116	GTPase KRas;GTPase KRas, N-terminally processed	KRAS	no	yes	no	yes	no	no	no	no	no	no	no	no	no	136	0	0	20.2842	20.6929	20.6878	1.11554	1.15379	1.04506	1.02851	18.283	17.6264	1.19562	19.1397	1.08307	22.0462	21.7038	21.6673	21.9032	21.5162	22.4628	21.2289	21.805	22.0103	20.2657	22.6349	21.8882	21.5573	21.921	21.8271	23.3037	23.62	23.6929	21.6589
P01130;P01130-3;P01130-4;P01130-6;P01130-5	Low-density lipoprotein receptor	LDLR	no	yes	yes	no	no	yes	no	no	no	yes	yes	yes	yes	88	4	18.7931	1.11318	1.12727	1.05787	15.3974	1.0372	15.5109	1.17063	1.11005	1.13277	18.3663	18.0433	19.0432	1.19671	1.03447	1.01876	22.1239	21.8252	21.4326	21.2547	20.6352	20.9306	24.0466	23.9141	23.7545	1.06928	1.04168	1.14173	21.7727	21.2003	21.7882	20.2065
P01133-3;P01133;P01133-2	Pro-epidermal growth factor;Epidermal growth factor	EGF	no	no	yes	no	no	no	no	no	no	no	yes	no	yes	0	3	18.2042	1.01394	1.17732	1.16638	1.14019	1.1844	1.18668	1.05674	1.08755	1.17799	1.04828	1.02506	1.02704	1.13726	1.1211	1.13355	1.17251	1.07924	1.07124	1.00698	1.15504	1.15162	18.9692	17.9682	19.02	1.16019	1.10368	1.14551	1.18608	1.00156	1.16339	1.15438
P01135-2;P01135;P01135-5;P01135-4	Protransforming growth factor alpha;Transforming growth factor alpha	TGFA	no	yes	yes	no	no	no	no	no	yes	yes	yes	no	yes	0	3	17.6156	22.2168	22.439	21.6523	1.08793	1.1227	1.08513	21.8361	19.4983	1.04385	1.07402	1.16692	1.05093	22.3529	23.0201	23.8235	21.9924	20.8684	21.3785	24.6091	26.4938	26.1616	1.18527	1.15095	23.0391	23.1316	22.6168	22.6841	21.6349	22.6376	22.1767	23.7816
P01137	Transforming growth factor beta-1;Latency-associated peptide	TGFB1	no	no	no	no	no	no	no	no	yes	yes	no	yes	no	17	1	4.73398	1.10778	1.11384	1.08591	1.01984	1.17123	1.11349	17.5492	17.1361	16.848	20.1325	20.0562	18.7493	1.101	1.16507	1.1471	1.08465	1.0383	1.09857	1.16538	1.11478	1.02101	16.3444	18.7897	16.1203	1.00267	1.15219	1.07889	1.08101	1.14896	1.07045	1.04792
P01591	Immunoglobulin J chain	IGJ	no	no	no	no	no	no	no	no	yes	no	no	no	no	2	0	0	1.04942	1.16758	1.17919	1.09433	1.15785	1.17452	1.14958	1.07107	1.15667	1.17272	1.15255	1.14491	1.13782	1.10995	1.05533	1.00579	1.03417	1.18887	1.1075	1.19931	1.07852	1.00784	1.10703	1.17037	1.0292	1.17814	1.0839	1.12138	1.02228	1.0309	1.03851
P01834	Ig kappa chain C region	IGKC	no	yes	no	no	no	no	no	no	yes	yes	no	no	no	2	0	0	1.08624	18.6486	1.12386	1.03752	1.16588	1.0217	1.19761	1.03049	1.19142	1.12557	1.08095	1.06391	1.13715	1.10425	1.037	1.15974	1.18825	20.8729	1.14231	1.12935	20.62	1.15148	1.18207	1.19782	1.04005	1.10808	1.10837	1.0335	1.00839	1.12394	1.05097
P01857	Ig gamma-1 chain C region	IGHG1	no	yes	no	no	no	no	no	no	yes	yes	no	yes	no	2	0	0	1.13549	1.10349	1.1239	1.07667	1.12562	1.04174	1.04737	1.01401	1.04904	1.04037	1.01956	1.05386	1.17964	1.16887	1.14522	1.05441	1.14969	16.8727	1.00083	1.02864	1.17845	1.04806	1.1166	1.03535	1.08517	1.1723	1.06319	1.19805	1.0289	1.14725	1.07507
P01860	Ig gamma-3 chain C region	IGHG3	no	yes	no	no	no	no	no	no	yes	yes	no	no	no	0	0	0	1.17337	1.13463	1.0326	1.05608	1.19378	1.01068	1.08974	1.066	1.0539	1.07029	1.15145	1.03266	1.19728	1.13361	1.04727	1.06143	1.1728	1.19434	1.15095	1.12506	1.10162	1.1054	1.11977	1.18297	1.01626	1.14286	1.05096	1.00805	1.11775	1.05972	1.11751
P01861	Ig gamma-4 chain C region	IGHG4	no	yes	no	no	no	no	no	no	yes	yes	no	yes	no	2	0	0	1.0856	1.12103	1.019	1.17593	1.17109	1.11346	17.4507	1.10402	1.16378	1.12414	1.19551	1.09541	1.04378	1.00672	1.0312	1.09985	1.03668	1.1294	1.10069	1.19828	1.05951	1.17195	1.12879	1.11975	1.09269	1.19248	1.16832	1.08064	1.0801	1.06286	1.18423
P01876	Ig alpha-1 chain C region	IGHA1	no	yes	no	no	no	no	no	no	yes	yes	no	yes	no	3	0	0	1.08011	1.19912	1.02974	16.6317	19.4697	1.14629	1.07146	1.05082	1.1658	1.05219	1.1782	1.04746	1.13436	1.12206	1.12962	1.05935	1.1924	1.01113	1.11172	1.14118	17.6725	1.15148	1.04381	1.15988	1.17947	1.13969	1.03521	1.19003	1.15493	1.07878	1.155
P01892	HLA class I histocompatibility antigen, A-2 alpha chain	HLA-A	no	no	yes	no	no	no	no	no	no	no	yes	yes	yes	129	4	24.7675	26.6399	26.7293	26.8987	21.8996	21.8385	22.4823	25.8241	25.8758	24.8571	27.5077	27.3631	27.1864	25.9443	26.0956	26.3405	24.9848	24.9494	25.5853	28.9064	28.8393	29.0409	30.9765	31.0099	31.0532	27.0473	26.9342	26.8297	25.8116	26.0989	26.6839	27.8264
P02452;CON__Q862S4	Collagen alpha-1(I) chain	COL1A1	no	no	no	no	no	no	no	no	yes	no	no	yes	no	32	0	0	13.692	13.1925	13.237	14.4356	1.01765	14.4879	16.1274	18.0945	18.0168	15.9049	15.9807	15.8352	1.0164	1.05557	1.1391	1.17394	1.09863	1.0459	16.5662	15.7955	16.2448	17.6213	16.5335	16.5503	1.04082	14.427	14.9479	16.0908	1.12731	1.15926	17.0825
P02458;P02458-1;P02458-3	Collagen alpha-1(II) chain;Collagen alpha-1(II) chain;Chondrocalcin	COL2A1	no	no	no	no	no	no	no	no	yes	no	no	yes	no	15	0	0	20.0778	17.774	19.3297	20.3476	17.1253	18.9219	21.0544	21.5739	21.0467	21.6408	21.2648	20.7947	23.2109	22.12	23.0258	24.447	23.7869	23.4586	25.0006	24.8618	24.8576	22.9524	22.8235	22.8157	22.8814	22.2431	23.0788	27.8625	26.0561	25.9926	26.0638
P02462-2;P02462	Collagen alpha-1(IV) chain;Arresten	COL4A1	no	no	no	no	no	no	no	no	yes	no	no	no	no	35	0	0	1.02465	1.09564	1.04904	1.09094	1.13493	1.06024	1.01918	1.06867	1.10407	1.01938	1.122	1.0888	1.07752	1.07677	1.05035	1.06388	1.05192	1.04977	1.05473	1.10517	1.02176	1.04389	1.14213	1.09315	1.16977	1.07588	1.03515	1.07009	1.00637	16.1129	1.14565
P02511	Alpha-crystallin B chain	CRYAB	no	no	no	yes	no	no	no	yes	no	yes	no	no	no	38	1	5.47569	29.5864	29.6425	30.0532	27.1716	27.1392	27.2939	28.3154	28.6242	28.4275	27.1076	27.1866	27.3147	27.5126	27.3802	27.6455	23.8803	23.4427	24.4092	25.9385	25.6984	25.9557	25.5218	25.7683	25.3123	28.1867	28.4835	28.306	24.4545	24.1905	25.3205	28.0507
P02545;P02545-6;P02545-5;P02545-4;REV__Q5VX52	Prelamin-A/C;Lamin-A/C	LMNA	no	no	no	no	no	no	no	yes	no	no	no	yes	no	140	0	0	21.0323	21.089	21.5567	22.5387	20.6697	21.2134	19.8212	18.6954	17.3152	15.7583	1.03268	15.5092	22.6059	22.7695	22.8049	22.9627	22.4134	23.6929	21.4497	20.6707	20.4456	20.2106	20.4574	21.2191	23.6799	23.7273	23.81	27.0278	25.3417	26.0374	22.4782
P02545-2	Prelamin-A/C;Lamin-A/C	LMNA	no	no	no	no	no	no	no	yes	no	no	no	yes	no	140	0	0	1.1917	1.1618	1.08532	17.961	1.11251	1.05716	1.13627	1.16719	1.03965	1.12256	1.00637	1.08303	18.1669	18.7583	18.3336	1.156	1.18136	1.0946	1.00689	1.08488	1.16419	1.04724	1.15591	1.09816	20.5765	19.1597	20.437	22.2171	20.4898	21.3708	1.14604
P02649	Apolipoprotein E	APOE	no	no	no	no	no	no	no	no	yes	no	no	no	no	41	1	4.83486	1.13175	1.03244	1.14526	1.08634	1.15607	1.11639	1.09722	17.4552	1.06203	16.8428	17.777	16.4797	1.15707	1.0369	1.13216	1.17967	1.08502	1.07288	1.121	1.14275	1.01225	18.8883	18.5222	16.5063	1.01732	1.06146	1.08881	1.13889	1.02162	1.15201	1.06352
P02671-2;P02671	Fibrinogen alpha chain;Fibrinopeptide A;Fibrinogen alpha chain	FGA	no	no	no	no	no	no	no	no	yes	yes	no	yes	no	12	1	4.53684	1.07393	1.09442	1.03651	1.14426	1.17054	1.00639	1.19942	1.02456	1.19063	1.12835	1.18563	1.14996	1.07473	1.05692	1.03702	1.1189	1.12415	1.1659	1.05397	1.07591	1.0056	1.12506	1.16686	1.15913	1.00794	1.05127	1.14686	1.04786	1.03171	1.03684	1.15202
P02679-2;P02679	Fibrinogen gamma chain	FGG	no	no	no	no	no	no	no	no	yes	yes	no	no	no	4	1	5.2334	1.07963	1.11192	1.15644	1.13634	1.0054	1.08056	1.09564	1.19694	1.13975	1.11452	1.01155	1.077	1.0254	1.10046	1.09524	1.1293	1.07458	1.15122	1.06999	1.13614	1.18368	1.10419	1.06082	1.00823	1.15248	17.8639	1.05565	1.0794	1.15593	1.04121	1.01057
P02686;P02686-2;P02686-6;P02686-5;P02686-4;P02686-3	Myelin basic protein	MBP	no	yes	no	no	no	no	no	yes	no	no	no	no	no	14	0	0	1.03944	1.04125	1.07986	1.02363	1.00067	1.05448	1.02524	19.0237	1.17052	19.5147	1.15652	18.8329	21.0027	20.9329	22.0777	1.10354	1.09091	18.2496	19.8686	1.11905	19.9699	19.0504	20.0784	21.1833	20.9182	19.891	21.5677	19.1912	17.7558	21.7522	21.4214
P02751;P02751-8;P02751-3;P02751-14;P02751-17;P02751-9;P02751-6;P02751-12;P02751-4;P02751-16;P02751-2	Fibronectin;Anastellin;Ugl-Y1;Ugl-Y2;Ugl-Y3	FN1	no	no	no	no	no	no	no	no	yes	no	no	yes	no	63	0	0	25.4821	25.365	25.435	22.7479	22.6564	23.1448	24.8562	24.7133	24.332	25.8684	25.8651	25.7896	27.5576	27.4815	27.8253	26.3678	26.595	26.969	27.6997	27.4172	27.1975	26.3588	26.3198	26.3863	25.9087	25.9826	25.8741	28.3749	28.1552	28.4336	28.2821
P02751-15;P02751-7;P02751-11	Fibronectin;Anastellin;Ugl-Y1;Ugl-Y2;Ugl-Y3	FN1	no	no	no	no	no	no	no	no	yes	no	no	yes	no	63	0	0	1.07896	1.15708	1.13698	1.19191	1.01947	1.09129	1.19323	1.00604	1.05365	1.11299	1.001	1.17135	18.8931	1.16217	17.4178	1.10413	16.4072	17.3094	1.1631	1.16838	1.13863	1.15634	1.09194	17.2419	1.01338	1.12249	1.11325	19.5801	19.7006	19.6687	1.04207
P02751-5	Fibronectin;Anastellin;Ugl-Y1;Ugl-Y2;Ugl-Y3	FN1	no	no	no	no	no	no	no	no	yes	no	no	yes	no	63	0	0	17.234	17.6414	17.0822	1.01877	1.14375	1.16322	1.01099	1.00416	1.07676	18.6399	18.9478	17.3201	20.7532	17.5286	18.3936	16.7701	16.6138	17.4905	19.9049	20.1265	19.6249	18.6798	19.1028	18.7662	15.1926	1.17322	1.18963	17.4361	18.2362	20.2143	19.0578
P02786;Q9UP52-3;Q9UP52	Transferrin receptor protein 1;Transferrin receptor protein 1, serum form	TFRC	yes	yes	yes	no	no	no	no	no	yes	yes	yes	yes	no	142	3	10.9813	21.7466	21.2669	21.3568	19.4867	16.4053	18.9892	16.7583	15.0314	15.7557	19.4861	18.696	18.9486	20.5239	21.4434	21.6818	25.3308	25.4876	25.3765	24.0951	23.8856	24.1575	25.4692	25.4352	25.4116	20.2234	20.2001	20.1823	24.6942	24.2271	24.5353	22.8661
P02787	Serotransferrin	TF	no	no	no	no	no	no	no	no	yes	yes	no	yes	no	51	1	5.31125	21.7041	21.4148	21.7038	1.05503	1.15109	1.10696	18.7411	21.0443	19.8532	1.01558	1.152	1.15125	18.5038	15.6996	18.8404	1.04872	1.17287	1.08566	19.7563	19.2982	19.3099	1.08788	1.1204	1.07157	1.13973	1.18425	1.18191	1.09443	13.8107	1.19764	19.9807
P02788;P02788-2	Lactotransferrin;Lactoferricin-H;Kaliocin-1;Lactoferroxin-A;Lactoferroxin-B;Lactoferroxin-C	LTF	no	no	no	yes	no	no	no	yes	yes	yes	no	yes	no	72	0	0	1.12461	15.5328	1.17378	1.09188	1.06279	1.18556	1.16012	16.8344	17.5628	18.2669	18.1973	18.0466	1.06216	1.04097	1.07562	1.1764	1.02253	1.03317	17.6229	1.19231	1.1039	17.8512	17.9599	17.9022	1.14272	1.194	1.11437	1.12992	1.12791	1.02276	16.5809
P02792	Ferritin light chain	FTL	no	no	no	no	no	no	no	no	no	no	no	no	no	49	0	0	19.836	19.7495	1.03753	22.2971	22.4208	21.528	22.9447	24.3464	23.1199	26.2958	26.5163	26.4752	22.0364	20.178	22.372	23.3642	23.4359	24.6142	26.0492	26.0586	26.6248	27.3288	27.225	27.595	1.00153	1.11041	1.1971	23.6676	22.5575	23.7705	26.0602
P02794	Ferritin heavy chain;Ferritin heavy chain, N-terminally processed	FTH1	no	no	no	no	no	no	no	no	no	no	no	no	no	83	0	0	18.1282	20.0267	19.5232	23.271	23.5269	23.8679	22.9913	22.866	22.6701	25.3583	26.0211	26.0892	22.864	23.1049	23.2675	26.632	26.3214	26.9771	26.8183	26.7768	26.6682	27.1982	27.1604	27.367	1.07012	1.11097	1.09093	26.0979	24.6831	25.3205	26.485
P02795;P80297;P13640-2;P13640;Q8N339;P80294	Metallothionein-2;Metallothionein-1X;Metallothionein-1G;Metallothionein-1M	MT2A;MT1X;MT1G;MT1M	no	no	no	no	no	no	no	no	no	no	no	no	no	91	0	0	25.8897	26.6327	26.6028	19.5524	22.6641	19.9003	19.1927	19.6762	19.9661	1.18182	19.5612	19.1291	21.8995	21.8352	22.4164	1.12369	1.13065	1.1484	1.0542	21.3491	21.2004	1.19028	21.2736	21.4923	1.01232	1.19946	24.3056	16.5975	19.8116	1.14474	17.5738
P02810	Salivary acidic proline-rich phosphoprotein 1/2;Salivary acidic proline-rich phosphoprotein 1/2;Salivary acidic proline-rich phosphoprotein 3/4;Peptide P-C	PRH1	no	no	no	no	no	no	no	no	yes	no	no	no	no	0	0	0	1.11304	18.0968	18.1073	1.04587	1.0333	1.09922	1.05315	1.12615	1.08573	1.03264	1.00353	1.12056	1.0142	1.12816	1.00249	1.01225	1.11343	1.19618	1.18064	1.13172	1.18738	1.16267	1.16103	1.07251	1.0979	1.18392	1.17162	1.08471	1.01013	1.11067	1.12474
P02814	Submaxillary gland androgen-regulated protein 3B;Peptide P-A;Peptide D1A	SMR3B	no	no	no	no	no	no	no	no	yes	no	no	no	no	1	0	0	1.00069	1.0864	1.02719	1.11921	21.2898	1.14229	1.01378	1.06202	1.19018	1.10342	1.02586	1.14052	1.0681	1.03912	19.5225	1.05288	1.0779	1.10439	1.10058	1.07232	1.18233	1.15735	1.04483	1.02446	21.0856	20.4874	20.868	1.16873	1.17841	20.4663	1.15597
P03886	NADH-ubiquinone oxidoreductase chain 1	MT-ND1	no	no	yes	no	no	no	yes	no	no	no	no	no	no	33	1	7.13498	1.0694	1.04174	1.17321	1.09791	1.13931	1.16072	1.11082	1.18863	1.15994	1.10822	1.15151	1.05805	1.14284	1.12393	1.0378	1.19552	1.0612	1.15813	1.16906	1.04262	1.19219	1.04653	1.19242	1.10116	1.19747	1.17913	1.09993	19.1362	19.7041	20.6533	19.1068
P03891	NADH-ubiquinone oxidoreductase chain 2	MT-ND2	no	no	yes	no	no	no	yes	no	no	no	no	no	no	14	0	0	1.12512	1.06476	1.19903	1.09125	1.11472	1.04641	1.05755	1.17562	1.15053	1.06872	1.10691	1.08687	1.10597	1.07321	1.07217	1.00896	1.19878	1.05294	1.03453	1.01179	1.08736	1.04113	1.06012	1.07994	1.11459	1.1292	1.19022	1.1327	17.8548	18.2352	1.09532
P03905	NADH-ubiquinone oxidoreductase chain 4	MT-ND4	no	no	yes	no	no	no	yes	no	no	no	no	no	no	35	0	0	1.00652	1.07813	1.11236	1.16903	1.02811	1.06221	1.18229	1.19696	1.1584	1.01387	1.04178	1.11489	1.10659	1.08044	1.11116	1.02918	1.05903	1.0389	1.08757	1.07251	1.10865	1.00851	1.13078	1.00443	1.04807	1.04567	1.01978	17.0431	17.6572	19.6886	18.6498
P03915	NADH-ubiquinone oxidoreductase chain 5	MT-ND5	no	no	yes	no	no	no	yes	no	no	no	no	no	no	60	1	7.32376	1.17779	1.08128	1.06405	1.12354	1.02425	1.12389	1.04256	1.09614	1.18486	1.05159	1.18623	1.17886	1.05376	1.06666	1.16572	1.1759	1.03464	1.18002	1.06175	1.18152	1.00942	1.04932	1.08144	1.15626	1.09697	1.05122	1.09836	19.615	19.4625	21.1451	1.03447
P03928	ATP synthase protein 8	MT-ATP8	no	no	yes	no	no	no	yes	no	no	no	no	no	no	45	1	4.7994	1.0123	1.10132	1.15376	1.02644	1.15087	1.1227	1.17126	1.05238	1.02344	1.03629	1.03553	1.11191	22.6288	22.6513	23.2211	1.01402	1.0653	1.06301	1.10942	1.115	1.1236	1.09154	1.02134	1.06395	23.4397	1.02859	1.03744	1.12235	24.1096	22.9852	1.13616
P03950	Angiogenin	ANG	no	no	no	no	no	no	no	yes	yes	no	no	no	no	0	0	0	1.02131	1.16147	1.14669	1.15339	1.02807	1.16331	1.05044	1.12157	1.15127	1.08094	1.15441	1.19309	1.04137	1.02202	1.04913	1.11402	1.06824	1.02281	1.05434	1.01176	1.13766	1.18604	1.03816	1.02898	1.07954	1.12817	1.16989	1.13493	1.08762	1.06092	1.02331
P03973	Antileukoproteinase	SLPI	no	no	no	no	no	no	no	no	yes	no	no	no	no	18	0	0	1.05577	1.14317	1.058	1.13188	1.11965	1.14371	1.04997	1.08634	1.14373	1.14335	1.05465	1.18339	1.1533	1.12544	1.03081	1.08283	1.01244	1.06515	1.19725	1.10771	1.03059	1.11976	1.1155	1.02973	1.13272	1.09114	1.00344	1.06157	1.0064	1.04756	1.04757
P04040	Catalase	CAT	no	no	no	no	no	no	no	no	no	no	no	no	no	138	0	0	24.5678	24.5877	24.8247	25.1259	25.1757	25.4981	27.149	27.519	27.1512	25.1208	25.1621	25.2616	20.028	18.9875	20.2646	1.04	18.8891	20.0013	22.6989	22.7091	22.8323	18.8678	20.8702	20.3997	20.6578	19.0914	20.2699	19.654	19.7298	19.3862	24.0612
P04049;P04049-2	RAF proto-oncogene serine/threonine-protein kinase	RAF1	no	yes	no	yes	no	no	yes	yes	no	no	no	no	no	58	0	0	1.04086	16.3962	16.4806	18.7911	18.3723	19.9033	15.2627	16.5945	15.6294	1.13573	1.00745	1.04421	1.18244	1.1945	1.18227	1.06683	17.7631	17.1817	18.5186	17.2842	1.02705	1.07817	1.16019	1.18471	1.02567	1.07366	1.06757	17.7986	16.7594	16.0303	18.3337
P04062-4;P04062-2;P04062;P04062-5	Glucosylceramidase	GBA	no	no	no	no	no	no	no	no	no	no	no	yes	no	119	0	0	23.4742	22.9476	22.8996	22.0021	20.4427	21.5846	23.912	23.9224	23.3969	24.4137	24.0027	24.0683	20.5362	20.526	20.5023	21.6476	23.1184	23.219	24.9864	25.2361	25.4443	24.0652	25.2037	25.2717	17.678	1.11506	1.04458	22.2457	22.625	22.7156	24.7451
P04066	Tissue alpha-L-fucosidase	FUCA1	no	no	no	no	no	no	no	no	no	no	no	no	no	69	0	0	20.2752	21.2477	20.0534	20.2527	20.7113	19.8783	22.245	22.9343	22.5934	23.623	23.6988	23.7716	1.19398	1.09873	1.01932	17.2975	19.02	19.489	19.9999	19.8894	19.9282	18.9504	19.3041	19.2208	1.14443	1.1446	1.19391	16.1216	1.03632	16.4224	17.9611
P04075	Fructose-bisphosphate aldolase A	ALDOA	no	no	no	yes	no	no	no	no	no	no	no	no	no	141	0	0	30.8628	30.6533	30.8296	30.0393	29.985	29.887	29.9289	30.1465	29.9265	29.5765	29.8893	29.7789	28.6911	28.1797	28.8184	26.0789	25.6938	25.9197	27.1731	27.2494	27.5729	27.3556	27.5068	27.7269	28.6969	27.4402	28.2921	28.2833	27.5096	27.4978	28.2613
P04080	Cystatin-B	CSTB	no	no	no	yes	no	no	no	yes	no	no	no	no	no	132	0	0	27.8365	27.7367	28.1967	27.7595	27.6991	28.2339	27.371	27.476	27.2094	26.6776	27.6079	27.916	24.0808	24.2499	24.9878	24.0167	24.0093	24.6844	25.1073	23.9775	25.4362	23.6819	24.8234	24.6097	25.0538	25.3494	25.2681	25.3404	25.1672	25.8798	26.6218
P04083	Annexin A1	ANXA1	no	yes	no	yes	no	no	no	yes	yes	yes	no	no	no	140	1	3.63335	29.025	28.9051	29.176	29.3741	28.9472	29.5105	29.0445	29.1453	28.9878	27.343	27.4236	27.4492	24.8931	24.3531	24.9727	26.2879	26.3017	26.5927	26.9878	26.7648	27.2605	28.0971	28.238	28.127	25.8338	25.8615	26.0059	27.1403	26.6667	27.1492	27.6685
P04114	Apolipoprotein B-100;Apolipoprotein B-48	APOB	no	no	no	yes	no	no	no	no	yes	no	no	yes	no	76	0	0	1.03941	11.9733	15.9665	14.6187	14.5222	14.2236	16.0618	1.01904	14.5761	14.045	15.6683	15.1783	1.02501	1.13057	13.8006	16.0997	1.17573	15.5437	12.7166	14.633	1.18376	16.9951	16.3339	16.5921	13.3009	1.01443	15.5749	17.3138	1.0155	15.6453	16.0217
P04150;P04150-8;P04150-10;P04150-2;P04150-9;P04150-5;P04150-7	Glucocorticoid receptor	NR3C1	no	no	no	yes	no	no	yes	yes	no	no	no	no	no	41	0	0	21.225	21.3411	21.026	19.9147	19.9284	20.8076	18.7384	18.3768	17.6177	21.4754	21.6198	21.5407	18.4633	17.0931	18.0848	19.7518	19.2541	19.4351	16.1798	16.9325	17.6322	18.7375	18.4371	18.4435	18.7384	18.9478	18.1633	17.9598	17.964	18.0653	17.8466
P04156-2;P04156	Major prion protein	PRNP	yes	yes	no	yes	no	yes	no	yes	no	yes	yes	yes	yes	44	4	22.5514	1.04669	1.09148	18.4655	1.03772	1.136	1.00257	1.10597	17.1278	1.10455	1.19321	16.8596	16.2938	21.2481	21.4907	22.0565	21.3473	21.5381	21.8142	23.0223	23.2347	23.3219	20.8983	21.5438	21.6919	21.4879	22.2824	22.0782	22.5808	23.0435	22.9658	22.9502
P04179;P04179-4;P04179-2;P04179-3	Superoxide dismutase [Mn], mitochondrial	SOD2	no	no	no	no	no	no	yes	no	no	no	no	no	no	131	0	0	27.8746	28.3367	28.1175	26.4767	26.6819	26.8828	27.9489	28.7101	28.1121	27.9425	27.3282	27.7778	20.4538	21.8198	19.4936	18.3372	20.2773	21.228	24.4516	23.9362	24.38	20.0574	22.3242	20.8809	20.0299	21.7814	20.2571	21.8473	22.569	23.0846	26.8905
P04181;P04181-2	Ornithine aminotransferase, mitochondrial;Ornithine aminotransferase, hepatic form;Ornithine aminotransferase, renal form	OAT	no	no	no	no	no	no	yes	no	no	no	no	no	no	134	0	0	24.167	24.6281	24.507	25.086	24.7497	25.1433	23.8486	23.7827	21.2195	21.0977	20.7938	19.2265	1.10735	14.9805	1.01952	1.03455	1.10338	16.6393	1.00709	1.11941	1.18292	1.11235	1.10698	1.09239	16.9951	18.582	17.9185	1.17911	16.038	20.2786	23.6453
P04183	Thymidine kinase, cytosolic	TK1	no	no	no	yes	no	no	no	no	no	no	no	no	no	110	0	0	19.6852	1.1028	16.9588	21.579	19.0976	19.0436	19.6319	19.862	20.4848	1.03776	1.1112	1.01725	18.0034	1.17254	1.09536	17.5888	18.1669	17.0907	1.02841	1.12828	1.00458	1.0456	1.05287	1.19282	1.13761	1.00717	1.05554	16.844	1.00856	1.15079	1.03049
P04216	Thy-1 membrane glycoprotein	THY1	yes	yes	no	no	no	no	no	no	no	yes	no	yes	yes	23	3	19.112	22.8322	23.215	23.8018	19.5177	1.19635	1.14633	20.5654	20.1818	20.2794	1.12138	1.02977	1.14059	28.0128	28.3618	28.2876	27.7121	28.4456	28.5777	28.5532	28.2009	28.4782	1.18974	1.02335	1.16124	28.2244	28.7413	28.7445	29.3925	28.9539	28.7934	28.0223
P04222	HLA class I histocompatibility antigen, Cw-3 alpha chain	HLA-C	no	no	yes	no	no	no	no	no	no	no	yes	yes	yes	132	4	25.9812	1.15636	1.00051	1.12591	1.06817	1.03861	1.13175	1.15782	1.05789	1.19233	19.2101	18.0619	18.4147	1.17021	1.18357	1.15121	1.05001	1.02616	1.15875	1.05841	1.1127	1.01543	24.438	24.8249	24.871	1.04212	1.08721	1.09304	1.10599	1.17043	1.00239	1.04288
P04271	Protein S100-B	S100B	no	no	no	yes	no	no	no	yes	no	no	no	no	no	7	0	0	23.8046	24.0284	24.2575	21.0021	21.4468	20.777	24.7219	24.4214	25.0021	25.5847	26.281	26.5784	1.17877	19.7957	1.13588	1.16273	1.15118	1.07005	21.4061	21.9691	21.8535	20.5833	20.4385	20.5948	1.02499	1.16254	1.02727	1.19036	1.01214	1.19894	1.17499
P04279;P04279-2;Q02383	Semenogelin-1;Alpha-inhibin-92;Alpha-inhibin-31;Seminal basic protein	SEMG1	no	no	no	no	no	no	no	no	yes	no	no	no	no	0	0	0	1.01541	1.08624	1.15159	1.08775	1.0971	1.18865	1.1139	1.12083	17.3813	14.4933	1.00655	1.13716	1.09788	1.19775	1.13862	1.04706	1.02151	1.17847	15.3164	1.18896	1.19415	1.12021	1.01419	1.04677	1.09587	14.8922	1.13442	1.03795	1.18675	1.03572	1.06643
P04350	Tubulin beta-4A chain	TUBB4A	no	no	no	yes	no	no	no	no	no	no	no	yes	no	142	0	0	20.4102	20.8314	20.8545	23.3257	23.5423	24.4056	22.436	22.6932	22.2585	24.232	24.3356	24.3166	16.1618	1.14971	16.0997	18.9823	19.5973	20.4199	19.5302	19.6159	20.3569	19.942	20.0495	20.6378	17.0291	19.1689	18.356	20.2758	18.82	20.6168	19.8557
P04406;P04406-2;O14556	Glyceraldehyde-3-phosphate dehydrogenase	GAPDH	no	no	no	yes	no	no	no	yes	no	no	no	yes	no	142	0	0	32.3574	32.824	31.8098	31.9627	31.9799	31.8844	31.4245	30.9527	31.3145	30.506	30.4782	30.4547	30.2257	29.4626	29.9864	29.4984	29.2825	29.4116	30.3005	30.4502	30.0288	29.2478	29.417	29.307	30.325	30.0371	30.1756	29.4621	29.1784	29.2246	30.4776
P04424;P04424-2;P04424-3	Argininosuccinate lyase	ASL	no	no	no	no	no	no	no	no	no	no	no	no	no	78	0	0	21.6291	21.406	21.0759	20.1305	19.9643	20.3882	22.4733	22.0491	22.2738	22.1623	22.2983	22.4924	1.0638	1.04272	20.6347	1.19971	1.03679	1.16984	18.3085	18.0697	18.4231	17.912	17.3169	18.0642	20.0625	21.1466	1.1022	1.16305	1.14166	1.18061	20.0835
P04626-5;P04626-4;P04626;P04626-3;P04626-2;P04626-6	Receptor tyrosine-protein kinase erbB-2	ERBB2	yes	yes	yes	yes	no	no	no	yes	no	no	yes	yes	yes	79	4	19.3657	1.09758	1.13196	1.19004	1.05757	1.18077	1.1308	1.04526	1.15544	1.15764	1.07814	1.18611	15.041	14.6509	1.01485	1.08712	17.9931	17.877	17.5328	19.5605	18.5543	19.4754	20.7859	20.5606	20.7309	15.3453	15.8591	15.269	17.11	18.2674	19.1306	17.4536
P04632	Calpain small subunit 1	CAPNS1	no	yes	no	yes	no	no	no	no	no	no	no	yes	no	140	0	0	27.0377	27.3246	25.896	26.973	28.19	27.8941	27.1589	28.0467	28.0767	28.4725	28.6183	28.7938	23.6247	23.6683	23.6112	23.7978	24.464	24.4719	25.2615	25.01	25.3833	25.1115	25.8609	26.0068	24.2304	25.6986	24.2731	25.2168	24.8966	25.3806	26.6824
P04745;P19961;P19961-2;P04746;P04746-2	Alpha-amylase 1;Alpha-amylase 2B;Pancreatic alpha-amylase	AMY1A;AMY2B;AMY2A	no	no	no	no	no	no	no	no	yes	no	no	no	no	7	0	0	1.01152	1.17697	1.16112	1.15429	20.4904	1.09305	1.09085	1.16586	1.18327	1.17332	1.12764	1.04966	1.0557	1.13486	1.08117	1.0651	1.01822	1.01963	1.01653	18.6026	1.17006	1.16972	1.04603	1.07933	1.12166	1.17351	1.19322	1.00288	1.12533	1.03779	1.16083
P04792	Heat shock protein beta-1	HSPB1	no	no	no	yes	no	no	no	yes	no	no	no	no	no	135	0	0	29.796	29.9213	29.5093	27.9605	28.229	27.9211	27.8775	28.7404	28.4612	29.6646	29.7255	29.7754	27.011	26.4881	26.5902	24.503	24.9942	25.4589	25.5103	25.6362	26.0319	28.1225	27.8736	27.8456	26.7644	27.0649	27.0638	25.6679	25.4244	25.5829	27.2601
P04818;P04818-2;P04818-3	Thymidylate synthase	TYMS	no	no	no	yes	no	no	yes	yes	no	no	no	no	no	85	0	0	1.01455	1.14028	1.09415	22.8632	19.467	19.8977	21.2611	21.3026	21.5693	19.9211	18.3048	19.2632	1.08915	1.03072	1.12163	1.17822	1.003	16.899	1.12741	1.12603	1.11846	1.15012	14.8634	1.0487	1.16043	1.17752	1.05023	17.7452	15.8758	1.01831	16.8188
P04843	Dolichyl-diphosphooligosaccharide--protein glycosyltransferase subunit 1	RPN1	no	no	yes	no	yes	no	no	no	no	no	no	yes	yes	141	2	7.69325	23.3558	23.5365	23.5281	19.2746	18.0849	19.7486	17.7841	16.1101	15.3562	19.4858	17.8856	16.5999	25.611	25.6448	25.9805	24.2418	24.8442	24.7009	24.8148	24.2348	23.9485	24.704	24.8082	24.7086	25.1508	25.1258	25.1303	25.2153	25.1959	25.7348	25.5412
P04844;P04844-2	Dolichyl-diphosphooligosaccharide--protein glycosyltransferase subunit 2	RPN2	no	no	yes	no	yes	no	no	no	no	no	yes	yes	no	141	2	6.26161	22.2446	22.8894	22.1542	1.07829	1.13612	1.0012	1.0807	1.00964	1.16386	1.00422	19.0675	1.01013	25.676	24.9795	25.3497	24.4523	25.5876	25.4502	25.289	25.1713	25.0181	24.7136	24.5992	24.8547	24.5521	24.4449	24.1123	25.7288	25.8346	26.0198	26.0718
P04899;P04899-4;P04899-6;P04899-3;P04899-5;P04899-2	Guanine nucleotide-binding protein G(i) subunit alpha-2	GNAI2	no	yes	no	yes	no	no	no	no	no	no	no	no	no	135	0	0	25.1232	25.5135	25.0047	17.5064	18.8596	18.8518	21.0327	18.7626	19.8891	20.5375	19.6725	18.5161	26.0203	25.9325	25.9589	27.3145	27.5372	28.022	28.0212	28.1656	28.1296	26.9431	26.9916	27.1951	26.9601	27.2032	27.01	28.3517	28.4355	28.8305	27.4032
Q7L7L0;P04908	Histone H2A type 3;Histone H2A type 1-B/E	HIST3H2A;HIST1H2AB	no	no	no	no	no	no	no	yes	no	no	no	no	no	0	0	0	1.10551	1.05564	1.02226	1.11211	1.17882	1.09272	1.03972	1.04816	1.07692	1.19848	1.05337	1.10166	1.17728	1.00028	1.05675	1.15598	1.14705	1.04212	1.09273	1.09931	1.12645	1.08784	1.1021	1.04089	1.17356	1.12977	1.15954	1.15617	1.18943	1.19545	1.17419
P04920;P04920-2;P04920-3;P48751-2;P48751;P48751-3	Anion exchange protein 2	SLC4A2	no	no	yes	no	no	no	no	no	no	no	yes	yes	no	61	2	10.6599	1.10747	15.1086	15.6778	1.09893	1.05766	1.1371	1.15589	1.03463	1.17325	1.06591	1.07249	1.00738	16.7341	16.9534	1.06976	21.7076	20.8316	20.3329	22.1143	22.0114	22.1219	21.1523	21.1115	20.7035	1.15776	1.14097	1.15635	16.6505	16.2361	17.1757	16.8056
P04921-2;P04921-3;P04921	Glycophorin-C	GYPC	yes	yes	yes	no	no	no	no	no	no	no	yes	no	yes	0	4	27.9389	21.3446	21.0057	20.4171	1.17366	1.16972	1.10313	1.05538	1.09631	1.02508	1.16569	1.05541	1.07539	22.0761	22.3784	22.589	1.16452	1.13896	1.17466	20.9164	1.16665	20.7191	24.3107	24.3873	23.9342	22.6517	22.1208	23.5009	22.1965	22.0047	22.8635	1.03743
P05023-4;P05023;P05023-3;P05023-2	Sodium/potassium-transporting ATPase subunit alpha-1	ATP1A1	no	yes	yes	no	no	no	no	no	no	no	yes	yes	yes	142	4	24.8696	23.6131	23.8032	23.7658	20.981	20.691	21.0257	22.2083	21.5046	20.8597	22.3503	22.1833	22.3471	24.5545	23.7912	23.8608	25.6202	25.5666	26.0541	26.7739	26.8115	26.8531	27.3589	27.252	27.4221	24.1206	24.302	24.162	26.3711	26.6162	26.7446	25.6922
P05026-2;P05026	Sodium/potassium-transporting ATPase subunit beta-1	ATP1B1	no	yes	yes	no	no	no	no	no	no	no	yes	yes	yes	114	4	23.9234	23.5322	23.7507	23.6136	21.8824	21.0493	21.4741	22.1277	21.6142	20.8015	22.5051	21.7664	21.3274	24.5392	24.6292	24.3269	25.9273	26.055	26.5688	27.6644	27.0745	27.5446	27.2611	27.1341	27.0219	24.7656	24.8364	24.6665	27.2372	27.1831	27.6649	26.5303
P05062	Fructose-bisphosphate aldolase B	ALDOB	no	no	no	yes	no	no	no	no	no	no	no	no	no	48	0	0	1.14894	1.12492	1.1295	1.06176	1.14294	1.0171	1.13031	1.15656	1.15081	1.14714	1.01007	1.08305	1.1878	1.00951	1.18544	1.10796	1.10134	1.1526	1.17043	1.1329	1.01894	1.19942	1.1931	1.14494	22.4503	22.4255	23.0573	1.0142	1.00132	1.16945	1.15538
P05067-11;P05067-8;P05067;P05067-7;P05067-9;P05067-4;P05067-6;P05067-3;P05067-5;P05067-10;P05067-2	Amyloid beta A4 protein;N-APP;Soluble APP-alpha;Soluble APP-beta;C99;Beta-amyloid protein 42;Beta-amyloid protein 40;C83;P3(42);P3(40);C80;Gamma-secretase C-terminal fragment 59;Gamma-secretase C-terminal fragment 57;Gamma-secretase C-terminal fragment 50;C31	APP	no	no	yes	no	no	no	no	no	no	yes	yes	no	yes	122	3	14.2222	22.4356	22.8808	23.2237	19.9224	19.7509	19.6693	23.3204	23.2283	22.5959	26.1146	26.0046	25.9686	22.3534	22.1348	22.2067	21.3816	21.1511	21.6292	23.2638	23.2758	23.0743	24.6362	25.1608	24.8248	22.3865	22.1534	22.5731	20.2759	21.3734	22.4559	23.4763
P05089;P05089-2;P05089-3	Arginase-1	ARG1	no	no	no	yes	no	no	no	no	no	no	no	no	no	4	0	0	19.939	21.6824	19.9566	1.13374	1.02694	1.04751	1.08298	1.05975	18.8223	1.11499	1.15119	1.02756	1.18942	1.18859	1.1321	1.04271	1.18703	16.1866	1.13452	1.06007	1.12825	1.03605	1.11668	1.12653	18.3039	18.448	20.0837	1.11752	1.12908	15.3706	1.19561
P05090	Apolipoprotein D	APOD	no	no	no	no	no	no	no	no	yes	no	no	yes	no	13	0	0	17.1928	16.8705	20.1239	1.11821	1.18415	1.03302	21.0316	21.6534	21.3434	22.5635	22.5561	22.6639	1.16488	1.13587	1.00527	1.17562	1.19002	1.0795	20.8096	21.0934	20.7544	21.7633	22.2845	22.2309	1.18054	1.07021	1.01219	1.10109	1.02633	1.1937	20.8179
P05091;P05091-2	Aldehyde dehydrogenase, mitochondrial	ALDH2	no	no	no	no	no	no	yes	no	no	no	no	no	no	113	0	0	20.1923	20.9303	20.7235	24.0505	24.0527	24.8065	1.06368	1.04442	1.08152	1.07838	1.18435	1.08012	1.16025	1.12277	1.05087	1.13076	1.13837	17.4955	1.04978	1.14881	1.00012	1.14002	1.12489	1.0897	1.10047	1.14307	1.09947	17.9827	20.2027	20.432	16.6102
P05106;P05106-2;P05106-3	Integrin beta-3	ITGB3	yes	yes	yes	no	no	no	no	no	no	yes	yes	yes	yes	28	4	25.4047	20.2655	19.7631	20.6797	1.03081	1.03537	1.19196	16.1699	16.8687	14.9303	17.4178	18.0006	17.5924	18.8769	16.7098	17.5014	1.12092	1.10645	1.1943	21.7783	21.5357	20.9474	22.8175	22.5542	22.3574	1.11979	16.9616	17.7155	16.2748	16.4513	18.6867	20.0457
P05107	Integrin beta-2	ITGB2	yes	no	yes	no	no	no	no	no	no	yes	yes	yes	yes	9	4	21.2866	1.16741	1.06758	1.19328	1.06388	1.08126	1.11825	1.15308	1.1503	1.1915	1.08374	1.03196	1.10603	1.01692	1.15107	1.15365	1.005	1.19256	1.10984	1.13193	1.01078	1.10057	1.17309	1.08455	1.0202	1.02212	1.18264	1.02985	1.18109	1.0028	1.10586	1.15023
P05109	Protein S100-A8;Protein S100-A8, N-terminally processed	S100A8	no	yes	no	yes	no	no	no	no	yes	no	no	no	no	16	0	0	22.1047	21.9949	25.1525	1.08867	19.8998	1.13168	21.597	21.4669	22.0617	19.5398	19.7376	20.0223	1.05035	1.12538	1.0756	20.3824	1.05719	20.4286	20.6203	22.9356	21.3421	1.04042	20.0371	21.7668	1.13251	1.16532	19.4451	1.19306	1.10623	1.0888	1.07286
P05114	Non-histone chromosomal protein HMG-14	HMGN1	no	no	no	yes	no	no	no	yes	no	no	no	no	no	83	0	0	1.07815	17.7968	18.4105	1.12706	1.02178	1.06313	1.05977	1.00955	1.09712	1.13314	1.12823	1.11017	16.7635	1.00253	18.8981	1.0825	16.6593	17.6531	1.0155	17.4706	1.16655	1.17919	1.05101	1.00547	1.17453	1.07217	1.09003	1.1217	1.18145	1.04872	1.04663
P05120	Plasminogen activator inhibitor 2	SERPINB2	no	no	no	yes	no	no	no	no	yes	no	no	yes	no	14	0	0	25.3724	25.4815	25.2258	25.6481	26.0144	25.6995	1.17817	1.07333	1.09739	1.06728	1.03768	1.04416	19.2529	18.9472	20.5701	19.8489	19.7456	19.9896	1.07388	1.08668	1.02823	1.02398	1.04757	1.12906	21.287	21.9166	22.1068	21.3823	20.5501	21.3978	1.03557
P05121;P05121-2	Plasminogen activator inhibitor 1	SERPINE1	no	no	no	no	no	no	no	no	yes	no	no	no	no	36	0	0	1.05507	1.01337	1.06476	1.09172	15.9876	15.5396	1.16661	1.10639	1.02144	1.01852	1.05601	1.02721	1.16148	1.12729	1.02799	16.2729	16.9782	16.6345	16.4533	16.1756	1.19748	1.13415	1.03337	1.11541	1.05489	1.05469	1.19349	21.1973	19.3268	20.4219	17.2859
P05141;Q9H0C2	ADP/ATP translocase 2;ADP/ATP translocase 2, N-terminally processed	SLC25A5	no	no	yes	no	no	no	yes	no	no	no	yes	no	no	142	2	9.41519	21.5192	22.9899	22.9473	1.11441	1.17337	1.12896	1.08374	1.03695	1.15006	21.5032	1.1262	1.08784	25.7319	25.839	25.8182	22.7749	23.3785	24.1187	23.9028	22.1491	23.4379	23.3798	23.0584	23.7814	26.9783	27.1586	27.3455	27.1134	27.6221	28.0241	27.9798
P05161	Ubiquitin-like protein ISG15	ISG15	no	no	no	yes	no	no	no	no	yes	no	no	no	no	92	0	0	18.4527	17.5537	1.17804	19.7895	19.1577	20.4779	23.4535	23.5099	23.6212	21.7506	22.0209	21.7955	1.10367	1.02329	18.0813	20.6959	20.8154	20.2448	24.0763	23.8138	24.1903	21.9768	21.9145	22.174	1.17296	1.10956	1.13214	18.1878	1.16212	18.6754	23.3415
P05165-2;P05165;P05165-3	Propionyl-CoA carboxylase alpha chain, mitochondrial	PCCA	no	no	no	no	no	no	yes	no	no	no	no	no	no	74	0	0	18.4172	17.8911	18.7714	1.11756	1.10078	1.17496	1.09493	1.06814	1.17765	15.3567	1.01889	1.13926	1.00248	1.0926	1.15733	1.189	1.02029	1.17856	1.17187	1.12832	1.10221	1.04766	1.1983	1.12273	1.0529	1.08671	1.12423	1.07679	1.12274	1.16508	1.14726
P05166;P05166-2	Propionyl-CoA carboxylase beta chain, mitochondrial	PCCB	no	no	no	no	no	no	yes	no	no	no	no	no	no	85	0	0	18.1791	18.434	1.18257	15.901	1.1557	16.078	1.0803	1.08012	1.13165	17.3955	16.1485	15.967	1.02606	16.4294	16.458	1.06777	1.1803	1.18191	1.14474	1.18323	1.17424	15.3176	1.0017	1.06679	1.03256	1.17413	1.03472	1.15269	15.4414	16.58	1.11502
P05186;P05186-3;P05186-2	Alkaline phosphatase, tissue-nonspecific isozyme	ALPL	no	yes	no	no	no	no	no	no	no	no	no	yes	yes	5	1	6.91702	1.05341	1.00097	1.18794	1.1343	1.05395	1.12357	1.1939	1.16966	1.10302	1.09189	1.0533	1.02439	1.11967	1.14428	1.19152	1.12071	1.10737	1.18785	1.1887	1.04443	1.16531	1.1649	1.12147	1.00422	1.12065	1.0074	1.09096	1.04089	1.13943	1.09179	1.01739
P05187	Alkaline phosphatase, placental type	ALPP	no	yes	yes	no	no	no	no	no	no	yes	no	yes	yes	20	2	14.7161	1.10596	1.01348	1.1607	1.154	1.18075	1.11288	1.04786	1.05899	1.1357	1.15003	1.07726	1.08366	1.00071	1.12166	1.04079	17.8927	19.487	19.7959	1.09398	1.1565	1.19675	1.16507	1.0147	1.02142	1.11168	1.10132	1.14878	21.365	21.3565	22.1968	14.5987
P05198	Eukaryotic translation initiation factor 2 subunit 1	EIF2S1	no	no	no	no	no	no	no	no	no	no	no	no	no	141	0	0	22.9098	22.9109	22.8531	22.8443	23.5211	24.2075	23.4517	22.6668	22.6445	23.4218	23.3407	23.4484	25.4698	25.0943	25.2652	27.7545	27.5875	28.0034	25.4532	25.689	25.8711	24.9605	24.9612	24.8653	23.5394	22.7471	23.5357	25.628	24.3506	25.0509	25.2561
P05204	Non-histone chromosomal protein HMG-17	HMGN2	no	no	no	yes	no	no	no	yes	no	no	no	no	no	83	0	0	1.14863	1.16625	1.1505	1.04147	1.06025	1.08276	1.10748	1.13271	1.09651	1.15899	1.10413	1.04737	1.19538	1.08325	1.14293	1.11064	1.11233	1.00121	1.02185	1.07529	1.00175	1.13837	1.09247	1.01494	1.01568	1.05958	1.18038	1.15161	1.08942	1.04798	1.18315
P05230;P05230-2	Fibroblast growth factor 1	FGF1	no	no	no	yes	no	no	no	yes	yes	no	no	no	no	4	0	0	23.0443	22.5446	23.0611	22.4227	22.2678	22.0379	22.1032	22.3902	22.2259	21.3949	21.4674	19.5223	21.8764	21.8381	21.5269	19.4359	19.334	18.8574	1.10873	19.8366	19.6134	19.0117	18.6468	18.6363	20.274	17.998	20.5935	20.9901	21.4872	21.2038	20.8723
P05362	Intercellular adhesion molecule 1	ICAM1	yes	no	yes	no	no	no	no	no	no	yes	yes	yes	yes	74	4	31.154	1.1972	1.04882	15.8693	1.10895	1.06041	16.3013	16.1373	1.12228	1.096	22.409	21.9131	21.7834	1.10985	1.03806	1.19401	1.19432	17.8514	19.3452	18.4083	17.0441	19.6446	25.1186	25.2378	25.2632	1.10264	1.02491	1.12504	19.7426	19.6671	19.9282	18.5232
P05386	60S acidic ribosomal protein P1	RPLP1	no	no	no	no	no	no	no	no	no	no	no	no	no	114	0	0	23.9876	25.3279	25.5646	27.1019	27.6265	25.9001	26.426	26.3667	26.543	27.4367	26.5197	26.6966	30.454	30.3994	30.1268	32.8676	33.3394	33.0921	31.1773	31.5665	31.7733	31.14	30.3366	30.3465	27.4191	27.6865	26.4146	30.0153	29.8001	29.809	29.4905
[truncated: 6,583 more rows]
[truncated: 53 more columns]
