# Supplementary material for: Organelle resolved proteomics uncovers PLA2R1 as a novel cell surface marker required for chordoma growth
Source: Acta Neuropathol Commun. 2024 Mar 7;12:39. doi: 10.1186/s40478-024-01751-w (PMC10921702; doi:10.1186/s40478-024-01751-w)
Supplement: Supplementary file 3 — Additional file 3. Table S2: Top ranked chordoma candidate markers. [file 40478_2024_1751_MOESM3_ESM.xlsx]

## Sheet: 15_chordoma_candidates_FINAL
Supplementary Table S2: Top ranked chordoma candidate markers
Gene	SPC	Number of cancer cell lines detected	Antibody reliability (Human Protein Atlas)	Percentage of normal tissue detected (Human Protein Atlas)	Mean log2 normal tissue intensity (Wang et al, 2019)	Mean normal tissue protein abundance (Jiang et al, 2020)	Mean normal tissue pTPM (GTEx)
PLA2R1	4	0	Approved	2.38095	20.4753	64.93	5.03824
SLC6A12	3	1	Approved	30.3797	20.7094	188.81	2.70588
BTN3A1	4	3	Approved	52.3256	20.2474	NA	17.7059
P2RX7	3	0	Approved	74.0741	21.6631	NA	1.67647
ABCG2	4	5	Enhanced	17.9775	22.9282	169.74	7.46176
LY6D	3	5	Enhanced	12.1951	18.363	479.21	133.574
TSPAN1	4	5	Approved	38.2716	23.6658	75.89	47.0206
CD68	3	1	Enhanced	13.4021	24.0511	104.16	69.3676
ADAM23	4	0	Approved	97.5	22.1791	371.03	6.05882
THBD	4	3	Supported	17.284	23.7054	329.97	22.2265
SEMA4D	4	2	Approved	84.5238	22.3916	160.57	32.6618
GYPC	4	0	Enhanced	70.5882	22.7295	128.44	63.7706
TGFBR3	4	5	Supported	39.5349	22.8059	NA	26.5853
ACE	4	5	Enhanced	15	24.3201	697.43	19.3059
SGCB	3	2	Enhanced	5.19481	26.2336	1974.11	19.9353
